# Supplementary material for: Evaluating multimodal AI in medical diagnostics
Source: NPJ Digit Med. 2024 Aug 7;7:205. doi: 10.1038/s41746-024-01208-3 (PMC11306783; doi:10.1038/s41746-024-01208-3)
Supplement: Supplementary file 3 — Supplementary Data 1 [file 41746_2024_1208_MOESM3_ESM.zip]

Archive with 1 entries (1 files):
- model_responses.tsv
