# Supplementary material for: Evaluating multimodal AI in medical diagnostics
Source: NPJ Digit Med. 2024 Aug 7;7:205. doi: 10.1038/s41746-024-01208-3 (PMC11306783; doi:10.1038/s41746-024-01208-3)
Supplement: Supplementary file 3 — Supplementary Data 1 [file 41746_2024_1208_MOESM3_ESM.zip › model_responses.tsv]

id	model_name	model_response	correct_answer	response_letter	answer_type	correct
20161117	internvl-1.5-8bit	D) Paraesophageal hernia.NLNLThe image shows a radiographic finding that is	D	D	ANSWER	True
20110922	internvl-1.5-8bit	B) OnychomycosisNLNLThe image shows nails with discoloration and thickening,	D	B	ANSWER	False
20161103	internvl-1.5-8bit	B) Myasthenia gravisNLThe patient's symptoms of unilateral ptosis, which	B	B	ANSWER	True
20060209	internvl-1.5-8bit	D) MumpsNLNLThe image shows a close-up of a person's mouth with a wooden stick	C	D	ANSWER	False
20230323	internvl-1.5-8bit	D) Neonatal herpes simplex virusNLThe image shows a baby with vesicular	D	D	ANSWER	True
20141204	internvl-1.5-8bit	B) Coronary artery diseaseNLNLThe image shows a close-up of a person's ear,	B	B	ANSWER	True
20211104	internvl-1.5-8bit	C) Herpetic whitlow.NLThe image shows a demarcated, brightly ery	D	C	ANSWER	False
20191031	internvl-1.5-8bit	E) Acral lentiginous melanomaNLNLThe image shows a lesion on the right	E	E	ANSWER	True
20051201	internvl-1.5-8bit	A) GoutNLThe image shows hands with multiple swollen joints, particularly around the fingers and	A	A	ANSWER	True
20051215	internvl-1.5-8bit	A) PterygiumNLThe image shows a close-up view of an eye with a tri	D	A	ANSWER	False
20190307	internvl-1.5-8bit	D) Pyogenic granulomaNLThe image shows a painful, enlarging umbilical n	E	D	ANSWER	False
20051229	internvl-1.5-8bit	E) Lingua villosa nigra.NLNLThe image shows a tongue with a dark,	E	E	ANSWER	True
20230928	internvl-1.5-8bit	B) Chelation therapyNLThe patient's history of working as a welder without proper protective	B	B	ANSWER	True
20230914	internvl-1.5-8bit	E) VoriconazoleNLThe image shows a patient with a history of pulmonary tuberc	E	E	ANSWER	True
20210408	internvl-1.5-8bit	B) Punctate palmoplantar keratoderma.NLNLThe image shows hyperkerat	B	B	ANSWER	True
20101230	internvl-1.5-8bit	D) Parvovirus B19NLNLThe rash described in the image is consistent with the symptoms	E	D	ANSWER	False
20230727	internvl-1.5-8bit	B) Schistosoma hematobiumNLNLThe most likely diagnosis in this case is Sch	B	B	ANSWER	True
20180712	internvl-1.5-8bit	A) NeurosyphilisNLThe image shows a preparation of cerebrospinal fluid (CS	B	A	ANSWER	False
20140522	internvl-1.5-8bit	B) OnychomycosisNLNLThe image shows a thickened, discolored toen	A	B	ANSWER	False
20170608	internvl-1.5-8bit	E) Strongyloides stercoralisNLThe image shows a microscopic view of tissue	E	E	ANSWER	True
20090924	internvl-1.5-8bit	B) OsteomaNLThe image shows a radiographic view of the skull, specifically a lateral	C	B	ANSWER	False
20060427	internvl-1.5-8bit	C) Kaposi sarcoma.NLNLKaposi sarcoma is a type of cancer	B	C	ANSWER	False
20230525	internvl-1.5-8bit	C) Obtain a computed tomography scan of chest.NLNLThe patient presents with symptoms of dysp	B	C	ANSWER	False
20210805	internvl-1.5-8bit	A) Cutaneous leishmaniasis.NLThe image shows a lesion on the back with	D	A	ANSWER	False
20180510	internvl-1.5-8bit	E) Multiple myeloma.NLThe radiographs showing a "raindrop skull" are characteristic	E	E	ANSWER	True
20100304	internvl-1.5-8bit	E) Sarcoptes scabieiNLThe image shows a scabies mite	D	E	ANSWER	False
20230518	internvl-1.5-8bit	B) Erythema gyratum repens.NLNLErythema gyratum rep	E	B	ANSWER	False
20111208	internvl-1.5-8bit	A) Dermatitis herpetiformisNLNLThe image shows a rash with red, it	D	A	ANSWER	False
20090702	internvl-1.5-8bit	B) Intravitreal hemorrhage.NLNLThe image shows a dark, dense hemorrhage within	E	B	ANSWER	False
20090716	internvl-1.5-8bit	B) Chronic constipationNLThe image shows a large, dilated colon with numerous air-fluid	D	B	ANSWER	False
20100311	internvl-1.5-8bit	E) Trichuris trichiuraNLThe image shows a worm with a whip-like tail	B	E	ANSWER	False
20190919	internvl-1.5-8bit	B) Erythema infectiosumNLErythema infectiosum, also known	D	B	ANSWER	False
20070621	internvl-1.5-8bit	B) Wegener's granulomatosis.	B	B	ANSWER	True
20200430	internvl-1.5-8bit	D) Fungal endophthalmitisNLNLThe image shows a retinal lesion with a	D	D	ANSWER	True
20100107	internvl-1.5-8bit	B) Mycosis fungoidesNLNLThe image shows a skin condition with multiple, irregularly	C	B	ANSWER	False
20150730	internvl-1.5-8bit	D) Systemic sclerosisNLThe image shows a hand X-ray with no visible signs of calc	A	D	ANSWER	False
20090514	internvl-1.5-8bit	A) BabesiosisNLNLThe image shows red blood cells (RBCs) with a	C	A	ANSWER	False
20060803	internvl-1.5-8bit	A) ElephantiasisNLThe image shows a significantly enlarged scrotum with a re	C	A	ANSWER	False
20060817	internvl-1.5-8bit	A) Gastric bypassNLThe image shows a patient with a significantly reduced abdomen and a	A	A	ANSWER	True
20090528	internvl-1.5-8bit	B) Hydatid disease.NLThe image shows multiple round, well-circumscribed lesions	C	B	ANSWER	False
20160630	internvl-1.5-8bit	B) Defect in glucuronidation leading to hyperbilirubinemia.NLDub	E	B	ANSWER	False
20150917	internvl-1.5-8bit	E) COPDNLThe image shows a close-up of a person's mouth with inflamed	E	E	ANSWER	True
20180920	internvl-1.5-8bit	B) Stevens–Johnson syndromeNLThe patient's symptoms, including fever, dry cough, a	E	B	ANSWER	False
20121122	internvl-1.5-8bit	A) Hairy-cell leukemiaNLNLThe image shows two large cells with prominent nucleoli, which	A	A	ANSWER	True
20150903	internvl-1.5-8bit	E) Arachnoid cystNLThe image shows a well-circumscribed, round	E	E	ANSWER	True
20100715	internvl-1.5-8bit	A) Carbamazepine.NLNLThe image shows a woman's hair with a distinct pattern	B	A	ANSWER	False
20150122	internvl-1.5-8bit	C) PneumothoraxNLThe image shows a radiograph of the chest, and	B	C	ANSWER	False
20090312	internvl-1.5-8bit	C) Right lower lobeNLThe abnormality on this chest radiograph appears to be located in	B	C	ANSWER	False
20110512	internvl-1.5-8bit	C) Superior vena cava obstructionNLThe image shows a patient with a swollen neck and	A	C	ANSWER	False
20100701	internvl-1.5-8bit	E) Rathke cleft cyst.NLNLThe image shows a well-circumscribed,	D	E	ANSWER	False
20191024	internvl-1.5-8bit	B) Rat bite feverNLThe patient's symptoms, including fever, joint pain, and a rash	B	B	ANSWER	True
20100729	internvl-1.5-8bit	B) Beta-2-microglobulinNLThe image provided is a lateral skull X-ray,	A	B	ANSWER	False
20211111	internvl-1.5-8bit	B) Gingival melanoma.	B	B	ANSWER	True
20120412	internvl-1.5-8bit	A) CryptorchidismNLNLThe image shows a man with a black rectangle covering the area where	E	A	ANSWER	False
20190110	internvl-1.5-8bit	C) Erythema gyratum repensNLThe image shows a pattern of ery	C	C	ANSWER	True
20081009	internvl-1.5-8bit	C) KeratoacanthomaNLNLThe image shows a raised, crusted lesion on the	C	C	ANSWER	True
20120823	internvl-1.5-8bit	A) Air embolismNLThe image shows a pattern of branching, tree-like structures within	A	A	ANSWER	True
20141211	internvl-1.5-8bit	C) Paget's disease.NLThe image shows a person with a swollen and enlarged left	C	C	ANSWER	True
20191226	internvl-1.5-8bit	C) Fallopian tube torsionNLThe image shows a twisted fallopian tube,	C	C	ANSWER	True
20061116	internvl-1.5-8bit	A) Pericardial hydatid cysts.NLThe image shows multiple round, well	E	A	ANSWER	False
20061102	internvl-1.5-8bit	D) Carpal tunnel syndrome.NLThe image shows a hand X-ray with a focus on the wrist	C	D	ANSWER	False
20200220	internvl-1.5-8bit	E) Cardiac amyloidosisNLThe image shows a heart with a thickened, non	B	E	ANSWER	False
20180329	internvl-1.5-8bit	E) Hand, foot, and mouth disease.	E	E	ANSWER	True
20081023	internvl-1.5-8bit	A) Chronic paronychiaNLThe image shows a thumbnail with a thickened, dis	E	A	ANSWER	False
20220127	internvl-1.5-8bit	C) Lisch nodulesNLNLLisch nodules are small, light-brown, elevated les	C	C	ANSWER	True
20091224	internvl-1.5-8bit	B) Herpetic whitlowNLNLThe image shows a small, linear, and raised lesion	D	B	ANSWER	False
20180315	internvl-1.5-8bit	C) Infective endocarditisNLThe patient's symptoms, including fever, weight loss	C	C	ANSWER	True
20120809	internvl-1.5-8bit	B) Fibromuscular dysplasiaNLThe image shows a coronary angiogram with	D	B	ANSWER	False
20180301	internvl-1.5-8bit	B) Acute angle-closure glaucoma. The symptoms described, such as severe pain	B	B	ANSWER	True
20100930	internvl-1.5-8bit	D) Raynaud phenomenon.NLThe symptoms described—pain triggered by movement, bathing,	B	D	ANSWER	False
20210225	internvl-1.5-8bit	A) Tracheal agenesis with bronchoesophageal fistulaNLThe image	A	A	ANSWER	True
20150108	internvl-1.5-8bit	A) ActinomycetomaNLThe image shows a foot with multiple, large, and	A	A	ANSWER	True
20220331	internvl-1.5-8bit	D) Ophthalmomyiasis.NLNLThe patient's symptoms of itching in the eye	D	D	ANSWER	True
20080103	internvl-1.5-8bit	C) Thrombotic vasculopathyNLThe image shows a foot with a reddish	C	C	ANSWER	True
20221013	internvl-1.5-8bit	A) Acral lentiginous melanomaNLNLThe image on the left shows a dark,	D	A	ANSWER	False
20140327	internvl-1.5-8bit	A) Central retinal artery occlusion.NLNLThe image shows a healthy-looking eye with a clear	C	A	ANSWER	False
20080117	internvl-1.5-8bit	B) Cutaneous larva migransNLNLThe image shows a small, white, and translucent	D	B	ANSWER	False
20120216	internvl-1.5-8bit	E) Sickle cell disease.NLNLThe image shows a red, circular lesion on the scalp	A	E	ANSWER	False
20121108	internvl-1.5-8bit	D) Thyroidectomy.NLNLThe image provided is a microscopic view of blood cells,	A	D	ANSWER	False
20200618	internvl-1.5-8bit	B) Oral lichen planusNLThe patient's symptoms and the physical examination findings of white,	E	B	ANSWER	False
20120202	internvl-1.5-8bit	D) PneumothoraxNLThe image shows a radiograph of the chest, which	D	D	ANSWER	True
20111020	internvl-1.5-8bit	B) Condyloma acuminatumNLThe image shows multiple flesh-colored, raised, and wart	B	B	ANSWER	True
20180705	internvl-1.5-8bit	E) Cystic echinococcosis.NLThe patient's history of living in a	E	E	ANSWER	True
20190516	internvl-1.5-8bit	A) Hirschsprung’s diseaseNLThe most likely diagnosis for a baby boy with	A	A	ANSWER	True
20190502	internvl-1.5-8bit	B) T-cell lymphomaNLThe image shows a patient with a history of inflammation and pain in	C	B	ANSWER	False
20140904	internvl-1.5-8bit	B) Congenital diaphragmatic hernia.NLNLThe image shows a congenital	C	B	ANSWER	False
20130207	internvl-1.5-8bit	B) Herpes simplexNLThe most likely diagnosis for painless oral ulcers is Herpes	E	B	ANSWER	False
20170810	internvl-1.5-8bit	B) Eczema herpeticumNLThe image shows a child with atopic dermatitis	B	B	ANSWER	True
20111222	internvl-1.5-8bit	D) FiliariasisNLNLThe image shows a pattern of reddish-purple lines and	C	D	ANSWER	False
20220721	internvl-1.5-8bit	E) Myasthenia gravis.NLMyasthenia gravis is a neuromus	E	E	ANSWER	True
20210812	internvl-1.5-8bit	D) Gastrogastric intussusception.NLThe image shows a characteristic "target"	D	D	ANSWER	True
20170622	internvl-1.5-8bit	D) Raynaud syndrome.NLRaynaud syndrome is characterized by recurrent episodes of pall	B	D	ANSWER	False
20190926	internvl-1.5-8bit	D) Pigmented villonodular synovitisNLThe radiographs show diffuse, soft	A	D	ANSWER	False
20140911	internvl-1.5-8bit	D) Superior vena cava syndrome.NLNLThe image shows a patient with a central venous cath	D	D	ANSWER	True
20110303	internvl-1.5-8bit	D) Pulmonary echinococcosis.NLNLThe image shows a large, well-circ	E	D	ANSWER	False
20110317	internvl-1.5-8bit	D) Sand flyNLThe image shows a microscopic view of blood cells with a parasite that	A	D	ANSWER	False
20080710	internvl-1.5-8bit	E) VitiligoNLThe image shows a person with a condition where there are areas of dep	E	E	ANSWER	True
20140508	internvl-1.5-8bit	B) Granuloma annulareNLThe image shows a raised, reddish-pink	E	B	ANSWER	False
20170420	internvl-1.5-8bit	D) Pyogenic granulomaNLNLThe image shows a red, raised lesion on the lower	D	D	ANSWER	True
20210422	internvl-1.5-8bit	B) Staphylococcal scalded skin syndrome.NLThe image shows a patient with	D	B	ANSWER	False
20200625	internvl-1.5-8bit	D) Behcet’s disease.NLBehcet’s disease is a systemic inflammatory disorder	A	D	ANSWER	False
20090305	internvl-1.5-8bit	C) Treatment with tetracycline.NLThe yellowish discoloration of the nails is	E	C	ANSWER	False
20221006	internvl-1.5-8bit	A) Arsenic toxicity. The symptoms described, such as hypopigmented macules on	A	A	ANSWER	True
20110505	internvl-1.5-8bit	A) Baking powder.	D	A	ANSWER	False
20181220	internvl-1.5-8bit	B) Polyarteritis nodosaNLThe patient's symptoms, including fever, malaise, and	B	B	ANSWER	True
20151217	internvl-1.5-8bit	B) Sjogren's syndromeNLNLThe image shows a person with red, irritated eyes	A	B	ANSWER	False
20151203	internvl-1.5-8bit	E) Pyogenic granulomaNLNLThe image shows a well-circumscribed, dome-shaped	A	E	ANSWER	False
20220324	internvl-1.5-8bit	C) Livedo racemosa.NLThe image shows a patient with purplish discolor	D	C	ANSWER	False
20120405	internvl-1.5-8bit	B) Lepromatous leprosy.NLThe image shows a person with a heavily textured	B	B	ANSWER	True
20210218	internvl-1.5-8bit	C) Urachal mucinous cystic tumor.NLThe image shows a large, well	C	C	ANSWER	True
20151029	internvl-1.5-8bit	A) Hemoglobin A1cNLThe Hemoglobin A1c test is	D	A	ANSWER	False
20191219	internvl-1.5-8bit	D) Levamisole-induced vasculitisNLNLThe image shows a close-up of a person	C	D	ANSWER	False
20140130	internvl-1.5-8bit	C) Osteitis fibrosa cystica.NLThe image shows a radiograph of the	D	C	ANSWER	False
20110707	internvl-1.5-8bit	D) Lymphangioleiomyomatosis (LAM)NLThe image shows a	C	D	ANSWER	False
20230309	internvl-1.5-8bit	D) Pellagra (Vitamin B3 deficiency)NLThe image on the left shows skin	C	D	ANSWER	False
20151015	internvl-1.5-8bit	E) IgG and complement deposition at the dermis-epidermis junction.NLNLThe image	E	E	ANSWER	True
20151001	internvl-1.5-8bit	E) Larvae penetrate the perianal mucosal surface.NLThe image shows a	B	E	ANSWER	False
20091231	internvl-1.5-8bit	B) Necrobiosis lipoidica diabeticorum.NLNLThe image shows a skin condition	C	B	ANSWER	False
20110908	internvl-1.5-8bit	C) Calcium pyrophosphate dihydrate.NLThe image shows elongated, needle	E	C	ANSWER	False
20060223	internvl-1.5-8bit	A) Racemic epinephrineNLThe image shows a patient with anisocoria,	B	A	ANSWER	False
20120607	internvl-1.5-8bit	E) Peritonsillar abscessNLThe image shows a radiographic finding that is consistent	D	E	ANSWER	False
20130404	internvl-1.5-8bit	B) Echinococcal infectionNLThe image shows a large, well-circumscribed	D	B	ANSWER	False
20190103	internvl-1.5-8bit	D) Eosinophilic esophagitis.NLThe image shows concentric rings of	D	D	ANSWER	True
20190117	internvl-1.5-8bit	C) Laser-assisted in situ keratomileusis (LASIK)NLNLThe image shows a	D	C	ANSWER	False
20120830	internvl-1.5-8bit	B) Familial Mediterranean feverNLThe image shows a close-up of a person's mouth, specifically	C	B	ANSWER	False
20070222	internvl-1.5-8bit	D) SpleenNLThe image shows a medical scan, likely a CT scan, of the	C	D	ANSWER	False
20100909	internvl-1.5-8bit	C) Rheumatoid factorNLThe image shows a child with a rash on the hands and	B	C	ANSWER	False
20130606	internvl-1.5-8bit	D) Hashimoto's disease.	A	D	ANSWER	False
20081218	internvl-1.5-8bit	D) HypogonadismNLThe individual on the right side of the image appears to have	D	D	ANSWER	True
20160623	internvl-1.5-8bit	E) Molluscum contagiosum.NLThe image shows multiple small, flesh-colored,	A	E	ANSWER	False
20150910	internvl-1.5-8bit	C) Hemophilia ANLHemophilia A is not commonly associated with the finding of	C	C	ANSWER	True
20180927	internvl-1.5-8bit	A) Androgenic alopeciaNLThe image shows a pattern of hair loss that is consistent	C	A	ANSWER	False
20200806	internvl-1.5-8bit	C) Gingival hyperplasia secondary to chemotherapy.NLThe patient's history of colorect	B	C	ANSWER	False
20090507	internvl-1.5-8bit	A) AmiodaroneNLNLThe image shows a tongue with a white, thickened appearance,	D	A	ANSWER	False
20150723	internvl-1.5-8bit	D) Intravenous valacyclovir.NLNLThe image shows a child's tongue with a rash	E	D	ANSWER	False
20100114	internvl-1.5-8bit	D) SarcoidosisNLNLThe image shows a CT scan of the chest with multiple bilateral hilar	A	D	ANSWER	False
20060810	internvl-1.5-8bit	A) Ruputred biceps tendonNLThe image shows a localized, tender,	B	A	ANSWER	False
20220526	internvl-1.5-8bit	A) Eruptive xanthomasNLEruptive xanthomas are characterized by multiple,	A	A	ANSWER	True
20100128	internvl-1.5-8bit	E) ZincNLThe symptoms described—alopecia with fine, brittle scalp hair	E	E	ANSWER	True
20160804	internvl-1.5-8bit	A) Superior vena cava syndrome.NLThe chest X-ray does not show any clear signs of	E	A	ANSWER	False
20160421	internvl-1.5-8bit	C) ThymomaNLThe image shows a large, well-circumscribed mass in the	B	C	ANSWER	False
20200423	internvl-1.5-8bit	E) AchalasiaNLThe image shows a barium esophagram with a dilated es	E	E	ANSWER	True
20210624	internvl-1.5-8bit	E) Hereditary angioedemaNLHereditary angioedema (HAE	A	E	ANSWER	False
20190711	internvl-1.5-8bit	E) Marfan’s syndrome.NLThe patient's presentation with multiple firm nodules on the tongue	B	E	ANSWER	False
20150521	internvl-1.5-8bit	D) Periocular atopic dermatitis.	B	D	ANSWER	False
20101021	internvl-1.5-8bit	D) Renal artery stenosis.NLNLThe image provided is a CT scan of the abdom	B	D	ANSWER	False
20190704	internvl-1.5-8bit	C) Ludwig’s angina.NLLudwig's angina is a severe infection of	C	C	ANSWER	True
20180517	internvl-1.5-8bit	D) Congenital syphilis.	C	D	ANSWER	False
20180503	internvl-1.5-8bit	B) Triatomine bugNLB) Triatomine bug. This insect	B	B	ANSWER	True
20131121	internvl-1.5-8bit	C) ImpetigoNLThe image shows a patient with numerous red, raised, and sometimes cr	E	C	ANSWER	False
20060420	internvl-1.5-8bit	D) Non-hodgkins lymphoma.NLThe image shows a patient with a large, asym	C	D	ANSWER	False
20230720	internvl-1.5-8bit	E) Superior mesenteric artery syndrome.	E	E	ANSWER	True
20160811	internvl-1.5-8bit	A) Takayasu’s arteritisNLThe image shows a complex network of tortuous	A	A	ANSWER	True
20101223	internvl-1.5-8bit	C) Necrobiosis lipoidica diabeticorum.NLThe image shows a foot with	B	C	ANSWER	False
20200813	internvl-1.5-8bit	A) Poststreptococcal pustulosisNLThe image shows a pust	A	A	ANSWER	True
20070419	internvl-1.5-8bit	D) Torus palatinusNLNLThe image shows a person's open mouth with a visible b	D	D	ANSWER	True
20230907	internvl-1.5-8bit	C) PolysomnographyNLPolysomnography is not a test used to confirm	C	C	ANSWER	True
20060622	internvl-1.5-8bit	E) Cryptococcus neoformans infection.NLNLThe cerebrospinal fluid (CSF	A	E	ANSWER	False
20230126	internvl-1.5-8bit	D) NeurocysticercosisNLThe image shows a large, well-circumscribed	C	D	ANSWER	False
20091022	internvl-1.5-8bit	B) Clavicular fractureNLNLThe image shows a clear deformity in the clavicle	C	B	ANSWER	False
20190328	internvl-1.5-8bit	D) TungiasisNLtungiasis, which is characterized	D	D	ANSWER	True
20081225	internvl-1.5-8bit	D) ChondrocalcinosisNLNLThe image shows a knee joint with a radiographic appearance	D	D	ANSWER	True
20190314	internvl-1.5-8bit	D) Fusobacterium necrophorumNLThe patient's symptoms and the presence of pul	D	D	ANSWER	True
20130808	internvl-1.5-8bit	C) Multiple myeloma.NLThe image shows a radiograph of the knee with a characteristic "	B	C	ANSWER	False
20071115	internvl-1.5-8bit	A) BezoarNLThe image shows a large, irregularly shaped mass in the stomach,	A	A	ANSWER	True
20071101	internvl-1.5-8bit	C) CocaineNLThe image shows a tooth with a large cavity and a filling that appears	C	C	ANSWER	True
20170223	internvl-1.5-8bit	D) SialolithiasisNLNLThe image shows a computed tomographic scan of a neck with	C	D	ANSWER	False
20071129	internvl-1.5-8bit	B) Recent endotracheal intubationNLNLThe image shows a person's mouth with	E	B	ANSWER	False
20130613	internvl-1.5-8bit	B) CalciphylaxisNLThe image shows a patient with end-stage renal disease who has	C	B	ANSWER	False
20221229	internvl-1.5-8bit	E) Somatotropic pituitary adenomaNLNLThe patient's symptoms, including di	E	E	ANSWER	True
20230330	internvl-1.5-8bit	C) Palmar erythema of pregnancy. This condition is characterized by a diffuse, m	C	C	ANSWER	True
20140109	internvl-1.5-8bit	E) Spitz nevus. The image shows a well-circumscribed, pigmented	B	E	ANSWER	False
20221215	internvl-1.5-8bit	D) Serpentine supravenous hyperpigmentation.NLThe image shows hyperpig	D	D	ANSWER	True
20150326	internvl-1.5-8bit	C) Group A streptococcus.NLNLThe rash in the image is consistent with the appearance	A	C	ANSWER	False
20231012	internvl-1.5-8bit	A) Intravitreal antimicrobial injectionsNLThe patient's presentation with endophthal	A	A	ANSWER	True
20221201	internvl-1.5-8bit	D) SandflyNLThe "filarial dance sign" is a characteristic ultrasound finding associated	C	D	ANSWER	False
20161110	internvl-1.5-8bit	B) Tabes dorsalis.NLTabes dorsalis is a neurological disorder that affects	B	B	ANSWER	True
20201112	internvl-1.5-8bit	B) Hirschsprung’s disease.NLNLHirschsprung’s disease is	B	B	ANSWER	True
20130411	internvl-1.5-8bit	D) Pyogenic granulomaNLNLThe image shows a raised, reddish-pink les	A	D	ANSWER	False
20120614	internvl-1.5-8bit	A) AbscessNLThe image shows a localized, raised, and possibly painful area on the skin	A	A	ANSWER	True
20120628	internvl-1.5-8bit	C) LaryngomalaciaNLThe image shows a narrowed airway, which is characteristic	A	C	ANSWER	False
20160218	internvl-1.5-8bit	D) Anterior uveitisNLThe image shows signs of anterior uveitis, which is	A	D	ANSWER	False
20110714	internvl-1.5-8bit	B) Addison's diseaseNLNLThe term "anicteric" refers to a patient who	C	B	ANSWER	False
20140123	internvl-1.5-8bit	C) Ovarian teratoma.NLThe image shows a tuft of hair protruding	E	C	ANSWER	False
20080313	internvl-1.5-8bit	C) NeurocysticercosisNLThe image shows multiple round, well-circumscribed	D	C	ANSWER	False
20100513	internvl-1.5-8bit	D) PsoriasisNLThe image shows nails with pitting and ridging, which are	A	D	ANSWER	False
20110728	internvl-1.5-8bit	B) Atlantoaxial dislocationNLNLThe image shows a lateral cervical spine X-ray where	C	B	ANSWER	False
20181025	internvl-1.5-8bit	E) Retrograde epistaxisNLRetrograde epistaxis is the bleeding from the nose	C	E	ANSWER	False
20170209	internvl-1.5-8bit	E) Pericardial spaceNLNLThe image shows air in the pericardial space,	A	E	ANSWER	False
20091008	internvl-1.5-8bit	E) von Hippel-Lindau diseaseNLThe image shows a polypoid lesion	C	E	ANSWER	False
20180111	internvl-1.5-8bit	D) BronchiolitisNLThe patient's symptoms of a dry cough and severe pain in the	A	D	ANSWER	False
20181227	internvl-1.5-8bit	D) Erythrodermic psoriasis.NLNLThe patient's presentation with widespread	D	D	ANSWER	True
20130822	internvl-1.5-8bit	E) Toxic shock syndrome. The rash, fever, and hypotension are consistent with the	E	E	ANSWER	True
20151210	internvl-1.5-8bit	D) ChickenpoxNLThe images show eschars, which are the crusty, scab	D	D	ANSWER	True
20080918	internvl-1.5-8bit	C) KeloidNLThe image shows a foot with multiple thickened, raised scars on the skin	E	C	ANSWER	False
20170427	internvl-1.5-8bit	A) Traumatic spondylolisthesis of the axis (hangman’s fracture)	A	A	ANSWER	True
20060608	internvl-1.5-8bit	E) Small-cell lung cancer.NLNLThe image shows a patient with multiple painless cutaneous nodules	E	E	ANSWER	True
20101209	internvl-1.5-8bit	B) Dirofilaria repensNLNLThe image shows a close-up of a human eye	B	B	ANSWER	True
20080703	internvl-1.5-8bit	D) Pectus excavatumNLNLThe image shows a concave deformity of the chest	D	D	ANSWER	True
20220519	internvl-1.5-8bit	E) Pustular psoriasis.	A	E	ANSWER	False
20080717	internvl-1.5-8bit	C) Metastatic prostate cancer.NLNLThe image shows a radiographic study, likely a CT scan	A	C	ANSWER	False
20110310	internvl-1.5-8bit	C) RosaceaNLThe image shows a close-up of a person's nose and cheek area	E	C	ANSWER	False
20110106	internvl-1.5-8bit	D) OsteopetrosisNLThe image shows a radiograph of a skull with dense,	B	D	ANSWER	False
20140731	internvl-1.5-8bit	C) Phototoxic dermatitisNLNLThe image shows a person with redness and inflammation on the	C	C	ANSWER	True
20080501	internvl-1.5-8bit	C) Left ventricleNLThe left ventricle appears to be the most dilated structure	B	C	ANSWER	False
20080515	internvl-1.5-8bit	A) HyphemaNLThe image shows a clear accumulation of blood in the anterior chamber of the	A	A	ANSWER	True
20080529	internvl-1.5-8bit	D) Bilateral peritonsillar abscesses.NLNLThe image shows a close-up view	D	D	ANSWER	True
20070816	internvl-1.5-8bit	D) Peutz-Jeghers syndrome.	D	D	ANSWER	True
20170803	internvl-1.5-8bit	D) Insulin-induced lipohypertrophyNLNLThe most likely diagnosis for these two painless	D	D	ANSWER	True
20170817	internvl-1.5-8bit	C) Drug eruption.NLThe patient's symptoms, including the painful, erythematous	A	C	ANSWER	False
20140724	internvl-1.5-8bit	E) Sjogren's syndrome.NLThe image shows a tongue with a characteristic appearance of S	B	E	ANSWER	False
20110113	internvl-1.5-8bit	D) Renal cortical necrosisNLNLRenal cortical necrosis is a condition	A	D	ANSWER	False
20220929	internvl-1.5-8bit	C) Erythema ab igneNLThe patient's history of sitting close to an electric	C	C	ANSWER	True
20130228	internvl-1.5-8bit	C) Meckel's diverticulum.NLThe image shows a pinkish, spiral-shaped structure	A	C	ANSWER	False
20220915	internvl-1.5-8bit	E) Left anterior descending artery.NLNLThe ECG tracings show a pattern of ST-se	E	E	ANSWER	True
20200409	internvl-1.5-8bit	B) Multiple biliary hamartomasNLThe image description provided is consistent with the findings of multiple	B	B	ANSWER	True
20220901	internvl-1.5-8bit	A) Arrhythmogenic right ventricular cardiomyopathyNLNLThe patient's history of sudden cardiac	A	A	ANSWER	True
20130214	internvl-1.5-8bit	A) Aphthous stomatitisNLThe image shows multiple small, round, and shallow	D	A	ANSWER	False
20150709	internvl-1.5-8bit	A) Cerebriform nevus sebaceousNLNLThe lesion in the image	A	A	ANSWER	True
20111027	internvl-1.5-8bit	C) Fordyce granulesNLThe image shows numerous small, white, raised bumps on	D	C	ANSWER	False
20160609	internvl-1.5-8bit	E) Perinephritic abscessNLThe image shows a CT scan of the abdomen with	C	E	ANSWER	False
20080925	internvl-1.5-8bit	C) Suppurative mediastinitis.NLNLThe image shows a chest X-ray with multiple metallic	D	C	ANSWER	False
20070426	internvl-1.5-8bit	C) Left-sided superior vena cava.NLThe image shows a dialysis catheter that is	C	C	ANSWER	True
20141016	internvl-1.5-8bit	C) Herpetic whitlow.NLThe image shows a localized area of redness and swelling on	C	C	ANSWER	True
20141002	internvl-1.5-8bit	A) AnkyloglossiaNLNLThe image shows a tongue that appears to be restricted in its	D	A	ANSWER	False
20180104	internvl-1.5-8bit	A) CowsNLThe presence of cowpox virus-specific oligonucleotides in the	E	A	ANSWER	False
20140320	internvl-1.5-8bit	A) Congenital parvovirus B19 infectionNLThe image shows a newborn with a	C	A	ANSWER	False
20080110	internvl-1.5-8bit	C) Acquired immunodeficiency syndrome (AIDS)NLThe symptoms described—fatigue,	A	C	ANSWER	False
20230119	internvl-1.5-8bit	D) Polymorphic eruption of pregnancyNLNLThe patient's symptoms and the findings from the skin	A	D	ANSWER	False
20231207	internvl-1.5-8bit	B) HIV IgM antibodyNLNLThe first to become positive after a patient is infected with HIV	C	B	ANSWER	False
20171116	internvl-1.5-8bit	A) Molluscum contagiosumNLThe image shows numerous small, raised, and	A	A	ANSWER	True
20070208	internvl-1.5-8bit	A) Digitalis intoxicationNLNLThe image shows a series of electrocardiograms (EC	E	A	ANSWER	False
20100923	internvl-1.5-8bit	B) Hashimoto thyroiditisNLSubclinical hypothyroidism is a condition where the	A	B	ANSWER	False
20171102	internvl-1.5-8bit	E) Silver nitrateNLSilver nitrate is commonly used in acupuncture threading techniques for	B	E	ANSWER	False
20051013	internvl-1.5-8bit	D) Herpes zoster ophthalmicus.NLNLThe image shows a close-up of a	D	D	ANSWER	True
20220120	internvl-1.5-8bit	E) Spur-cell hemolytic anemia.NLThe image shows red blood cells with a characteristic	E	E	ANSWER	True
20150319	internvl-1.5-8bit	A) Becker’s nevusNLThe image shows a large, hairy, pigmented	A	A	ANSWER	True
20090129	internvl-1.5-8bit	E) Subdural hematoma.NLThe image shows a hyperdense area between the cerebral	A	E	ANSWER	False
20081030	internvl-1.5-8bit	C) Graves' disease.NLThe image shows a man with red, swollen eyes, which	D	C	ANSWER	False
20080306	internvl-1.5-8bit	C) MethotrexateNLThe clinical finding in the image is a condition known as "m	A	C	ANSWER	False
20090115	internvl-1.5-8bit	E) 25-hydroxy-vitamin DNLNLThe image shows a child with a	A	E	ANSWER	False
20231005	internvl-1.5-8bit	D) Toxicodendron radicans (poison ivy)NLThe rash described in the	C	D	ANSWER	False
20090101	internvl-1.5-8bit	D) RetinoblastomaNLNLThe image shows a fundus photograph of a young child's	E	D	ANSWER	False
20100506	internvl-1.5-8bit	A) Cutaneous larva migransNLNLThe image shows a skin condition with multiple, raised,	C	A	ANSWER	False
20181018	internvl-1.5-8bit	C) Syphilitic alopecia.NLThe image shows patchy, irregular alopecia	C	C	ANSWER	True
20200227	internvl-1.5-8bit	D) Granulomatosis with polyangiitis (GPA)NLThe image shows extensive	D	D	ANSWER	True
20160225	internvl-1.5-8bit	E) Left anterior descending artery occlusion.NLNLThe ECG shows a wide QRS complex with	D	E	ANSWER	False
20201105	internvl-1.5-8bit	B) Pseudomelanosis duodeniNLThe image shows a duodenal m	B	B	ANSWER	True
20060518	internvl-1.5-8bit	D) Rheumatic heart disease.NLThe image shows a heart with a characteristic "boot-shaped"	D	D	ANSWER	True
20090827	internvl-1.5-8bit	C) Sigmoid volvulusNLThe image shows a looped structure in the lower left quadr	C	C	ANSWER	True
20131031	internvl-1.5-8bit	B) Henoch-Schönlein purpuraNLThe image shows a patient with	B	B	ANSWER	True
20130307	internvl-1.5-8bit	B) Amalgam tattooNLNLThe image shows a dark, irregularly shaped lesion on the	E	B	ANSWER	False
20101125	internvl-1.5-8bit	B) Cutaneous leishmaniasis.NLNLThe image shows a skin lesion that is consistent	A	B	ANSWER	False
20150430	internvl-1.5-8bit	C) Conjunctival hemorrhage.NLNLThe image shows a red, blood-filled area on	D	C	ANSWER	False
20220609	internvl-1.5-8bit	A) IgG4-related ophthalmic diseaseNLThe patient's symptoms and MRI findings	A	A	ANSWER	True
20200730	internvl-1.5-8bit	E) Necrolytic migrans erythema.NLThe patient's presentation with a	E	E	ANSWER	True
20230803	internvl-1.5-8bit	B) Cessation of nitrofurantoinNLThe most important element of the management	B	B	ANSWER	True
20230817	internvl-1.5-8bit	C) Type III hypersensitivity reactionNLNLThe patient's clinical presentation, including fever, nonpr	C	C	ANSWER	True
20160915	internvl-1.5-8bit	D) Trypanosoma bruceiNLNLThe image shows a blood smear with a large	E	D	ANSWER	False
20160901	internvl-1.5-8bit	B) Pityriasis rosea.NLThe image shows a skin condition with pink, scaly	E	B	ANSWER	False
20200903	internvl-1.5-8bit	A) Mycobacterium marinumNLThe patient's symptoms, including confusion, fever	B	A	ANSWER	False
20160929	internvl-1.5-8bit	B) Placenta incretaNLNLThe diagnosis is placenta increta, which is characterized by	B	B	ANSWER	True
20090402	internvl-1.5-8bit	D) Lichen planusNLThe image shows a nail with a yellowish discoloration and	B	D	ANSWER	False
20080605	internvl-1.5-8bit	A) Thromboangiitis obliterans (Buerger's disease)NLThe	A	A	ANSWER	True
20090416	internvl-1.5-8bit	A) Epidermolysis bullosaNLThe image shows a close-up of a tongue with	B	A	ANSWER	False
20200917	internvl-1.5-8bit	E) Creutzfeldt-Jakob diseaseNLThe image shows a microscopic view of brain	A	E	ANSWER	False
20210325	internvl-1.5-8bit	D) Talaromyces marneffeiNLNLThe blood smear shows a large, round	D	D	ANSWER	True
20171005	internvl-1.5-8bit	B) Cowden syndrome.NLThe patient's presentation is consistent with Cowden syndrome, which is characterized	B	B	ANSWER	True
20071011	internvl-1.5-8bit	C) Echinococcosis.NLThe image shows a cystic lesion in the	B	C	ANSWER	False
20211007	internvl-1.5-8bit	B) ListeriosisNLThe presence of ring-enhancing lesions on MRI and gram	C	B	ANSWER	False
20120510	internvl-1.5-8bit	B) Eosinophilic folliculitisNLThe image shows multiple small, p	E	B	ANSWER	False
20091126	internvl-1.5-8bit	A) Buruli ulcerNLNLThe image shows a foot with a large, necrotic les	B	A	ANSWER	False
20100617	internvl-1.5-8bit	E) Perforation of a viscus.NLThe image shows a radiograph of the abdomen	E	E	ANSWER	True
20100603	internvl-1.5-8bit	A) Decompression sicknessNLThe rash described, which appeared 9 hours after a scuba	A	A	ANSWER	True
20140227	internvl-1.5-8bit	D) Streptococcal A infectionNLNLThe rash described in the image is consistent with the	E	D	ANSWER	False
20071213	internvl-1.5-8bit	E) CalcinosisNLThe image shows a hand with multiple hard, raised bumps on the	E	E	ANSWER	True
20171207	internvl-1.5-8bit	B) Pyloric stenosisNLThe image shows a distended stomach with air-filled loops	B	B	ANSWER	True
20170119	internvl-1.5-8bit	C) Radiation-induced angiosarcoma.NLNLThe image shows a breast with skin changes that	C	C	ANSWER	True
20070125	internvl-1.5-8bit	C) Oral leukoplakia.NLThe image shows a view of the oral cavity with areas of	B	C	ANSWER	False
20120712	internvl-1.5-8bit	C) Intraocular tumorNLNLThe image shows an eye with a noticeable pinkish-red mass	C	C	ANSWER	True
20100429	internvl-1.5-8bit	B) Chiari I malformationNLNLThe image shows a sagittal MRI scan of the brain	B	B	ANSWER	True
20231116	internvl-1.5-8bit	D) ScleromyxedemaNLThe patient's symptoms and physical findings are consistent with scl	D	D	ANSWER	True
20100415	internvl-1.5-8bit	D) Situs inversusNLThe image shows a CT scan of the abdomen with the	A	D	ANSWER	False
20180215	internvl-1.5-8bit	E) HematometrocolposNLThe image shows a perineal exam with a visible	E	E	ANSWER	True
20180201	internvl-1.5-8bit	B) Hand, foot, and mouth disease. The symptoms described, such as fever, ery	D	B	ANSWER	False
20100401	internvl-1.5-8bit	B) Hand, foot, and mouth disease. The image shows a rash on the foot with small	B	B	ANSWER	True
20231102	internvl-1.5-8bit	E) Quadriceps tendon ruptures.NLNLThe patient's history of acute pain and swelling	E	E	ANSWER	True
20080214	internvl-1.5-8bit	A) PapilledemaNLThe image shows a swollen optic disc, which is indicative	C	A	ANSWER	False
20230209	internvl-1.5-8bit	C) CytologyNLThe olive brown color of the pleural fluid suggests the possibility of a	B	C	ANSWER	False
20181122	internvl-1.5-8bit	B) Left bronchial tree.NLThe image shows a cast of the left bronchial tree	E	B	ANSWER	False
20080228	internvl-1.5-8bit	E) Ethylene glycol poisoning.NLNLThe image shows a microscopic view of blood cells,	E	E	ANSWER	True
20120920	internvl-1.5-8bit	B) NeurofibromatosisNLNeurofibromatosis is a genetic disorder	C	B	ANSWER	False
20060323	internvl-1.5-8bit	B) Enterobius vermicularisNLNLEnterobius vermic	B	B	ANSWER	True
20070118	internvl-1.5-8bit	A) Retained surgical clampNLThe image shows a radiograph of the abdomen and pelvis	B	A	ANSWER	False
20071206	internvl-1.5-8bit	D) HemianopiaNLThe image provided is a black and white MRI scan of the brain,	E	D	ANSWER	False
20090205	internvl-1.5-8bit	B) Discoid lupus erythematosus.NLNLThe image shows a well-circ	D	B	ANSWER	False
20130919	internvl-1.5-8bit	C) Hypertrophic cardiomyopathyNLThe image shows a thickened left ventricular wall	E	C	ANSWER	False
20220224	internvl-1.5-8bit	D) Primary hypertrophic osteoarthropathyNLThe patient's symptoms and physical findings, such	D	D	ANSWER	True
20100819	internvl-1.5-8bit	D) Penicillin allergy.NLThe image shows a man with a red, swollen neck and	C	D	ANSWER	False
20160121	internvl-1.5-8bit	D) Behcet syndrome.NLThe image shows a patient with a painless, erosive les	B	D	ANSWER	False
20210318	internvl-1.5-8bit	C) Hand, foot, and mouth disease. The symptoms described, such as fever, sore throat	E	C	ANSWER	False
20200123	internvl-1.5-8bit	C) Infant harlequin syndrome.NLThe image shows a neonate with a clearly demarc	C	C	ANSWER	True
20071004	internvl-1.5-8bit	E) Emphysematous cholecystitis.NLThe image shows a gallbladder with	E	E	ANSWER	True
20060928	internvl-1.5-8bit	D) Hyperlipidemia type IIINLNLThe image shows palmar erythema, which	A	D	ANSWER	False
20110203	internvl-1.5-8bit	A) Bancroftian filariasisNLNLThe image shows a person's leg with multiple	E	A	ANSWER	False
20110217	internvl-1.5-8bit	E) Scleral rupture.NLNLThe image shows a red, swollen eye with visible blood	B	E	ANSWER	False
20060914	internvl-1.5-8bit	C) Central retinal vein occlusion.NLNLThe image shows a retinal vein that appears to be	E	C	ANSWER	False
20130110	internvl-1.5-8bit	D) Rocky Mountain spotted feverNLNLThe image shows a blood smear with a high number of red	E	D	ANSWER	False
20060727	internvl-1.5-8bit	E) Anti-Hu antibody.NLThe symptoms described, such as unresponsive pupils, weight loss	E	E	ANSWER	True
20131226	internvl-1.5-8bit	C) Ketatosis follicularisNLThe image shows a skin condition characterized by numerous	E	C	ANSWER	False
20180823	internvl-1.5-8bit	C) Vitamin A deficiencyNLThe symptoms described, such as the enlarging white deposits in the eyes	C	C	ANSWER	True
20180412	internvl-1.5-8bit	B) Minocycline-induced pigmentation.NLThe patient's history of taking minocycline	B	B	ANSWER	True
20101118	internvl-1.5-8bit	A) MeningiomaNLNLThe image shows a well-circumscribed, round, and	D	A	ANSWER	False
20230427	internvl-1.5-8bit	A) Cleaning a fish tankNLThe lesions described are consistent with mycobacterial infection	B	A	ANSWER	False
20060525	internvl-1.5-8bit	E) Scapular subluxation.NLNLThe image shows a young boy with his right shoulder	A	E	ANSWER	False
20210708	internvl-1.5-8bit	D) Infantile hepatic hemangiomas.NLThe image provided is not a medical	D	D	ANSWER	True
20160519	internvl-1.5-8bit	A) VaricoceleNLNLThe image shows a varicocele, which is a condition	A	A	ANSWER	True
20131024	internvl-1.5-8bit	C) Retinitis pigmentosa.NLThe image shows a close-up of a human eye,	B	C	ANSWER	False
20210722	internvl-1.5-8bit	E) Lactational mastitisNLLactational mastitis is the most likely diagnosis in this	B	E	ANSWER	False
20140807	internvl-1.5-8bit	A) MucoceleNLNLThe image shows a swelling on the lower lip, which is consistent	E	A	ANSWER	False
20220811	internvl-1.5-8bit	E) Gallbladder volvulus.NLThe image shows a distended gallbladder with a	E	E	ANSWER	True
20170720	internvl-1.5-8bit	D) Deep cerebral venous thrombosisNLNLThe patient's symptoms of vertigo, confusion	C	D	ANSWER	False
20170907	internvl-1.5-8bit	C) Ectopia lentisNLNLThe patient's symptoms, including progressive loss of vision, p	C	C	ANSWER	True
20070913	internvl-1.5-8bit	A) Herpetic glossitisNLNLThe image shows a tongue with multiple small, round, and	A	A	ANSWER	True
20080410	internvl-1.5-8bit	B) Leukemia cutisNLThe rash described in the image is consistent with leukemia cut	D	B	ANSWER	False
20100204	internvl-1.5-8bit	A) Cutaneous leishmaniasisNLThe image shows a skin lesion with a central	A	A	ANSWER	True
20080821	internvl-1.5-8bit	A) Basal-cell carcinomaNLNLThe image shows a lesion on the ear with a raised	E	A	ANSWER	False
20210520	internvl-1.5-8bit	A) Orbital wall fractureNLThe image shows a CT scan of the head with a fracture visible	B	A	ANSWER	False
20120329	internvl-1.5-8bit	A) Left anterior descendingNLThe image shows a pattern of ST-segment elevation in leads V1	D	A	ANSWER	False
20120301	internvl-1.5-8bit	E) Papillary thyroid cancer.NLNLThe image shows a neck with a visible mass, which is consistent	B	E	ANSWER	False
20180809	internvl-1.5-8bit	A) End-stage renal diseaseNLNLThe symptoms described, such as anorexia, nausea	A	A	ANSWER	True
20120315	internvl-1.5-8bit	A) Arcus senilisNLNLThe image shows a close-up of a human eye with a	E	A	ANSWER	False
20150625	internvl-1.5-8bit	A) Heberden’s nodesNLNLThe image shows the hand of an elderly individual with prominent	C	A	ANSWER	False
20080612	internvl-1.5-8bit	D) Macular sparing hemianopia.NLThe image shows a retinal view with a clear	A	D	ANSWER	False
20161215	internvl-1.5-8bit	C) Erythema migransNLNLThe image shows a macular rash with a distinct circular	E	C	ANSWER	False
20161201	internvl-1.5-8bit	A) Erythema gyratum repensNLThe image shows a concentric scaly	D	A	ANSWER	False
20171012	internvl-1.5-8bit	E) Takotsubo cardiomyopathy.NLThe patient's presentation with acute chest pain,	E	E	ANSWER	True
20161229	internvl-1.5-8bit	D) Gastric cancerNLNLThe chest radiograph shows a large, well-circumscribed	D	D	ANSWER	True
20201203	internvl-1.5-8bit	B) Renal cryptococcosis.NLNLThe patient's presentation of diarrhea, nausea, abdominal	B	B	ANSWER	True
20201217	internvl-1.5-8bit	D) Hemophagocytosis of sickle cells.NLNLThe image shows a bone marrow	D	D	ANSWER	True
20200109	internvl-1.5-8bit	D) Amiodarone-induced skin discoloration.NLNLThe patient's history of atrial f	D	D	ANSWER	True
20170330	internvl-1.5-8bit	E) Gartner duct cyst.NLNLThe image shows a well-circumscribed cyst	E	E	ANSWER	True
20141106	internvl-1.5-8bit	D) Osteosarcoma.NLNLThe image shows a radiographic finding of a lytic	A	D	ANSWER	False
20221110	internvl-1.5-8bit	E) Therapeutic Phlebotomy.NLThe patient's symptoms and laboratory findings suggest a diagnosis of	A	E	ANSWER	False
20091119	internvl-1.5-8bit	C) EchinococcosisNLNLThe image shows a large, well-circumscribed	C	C	ANSWER	True
20110407	internvl-1.5-8bit	A) Dermatitis herpetiformisNLThe image shows numerous small, red, and	E	A	ANSWER	False
20190207	internvl-1.5-8bit	A) Foreign bodies that have been present for longer than 24 hours.NLIngested objects that	A	A	ANSWER	True
20060309	internvl-1.5-8bit	C) PneumomediastinumNLThe image shows a radiograph of a chest	C	C	ANSWER	True
20201029	internvl-1.5-8bit	A) Necrotizing anterior scleritisNLThe image shows signs of inflammation and scleral	A	A	ANSWER	True
20201001	internvl-1.5-8bit	B) Herpes simplex virusNLThe symptoms described, such as pain, photophobia, and	A	B	ANSWER	False
20130502	internvl-1.5-8bit	A) AchalasiaNLThe image shows a dilated esophagus with a tapered lower	E	A	ANSWER	False
20170126	internvl-1.5-8bit	A) Necrobiosis lipoidicaNLThe image shows a pattern of pinkish-red	D	A	ANSWER	False
20120705	internvl-1.5-8bit	B) Hypoglossal nerve injury.NLThe image shows a tongue with a characteristic appearance of a	B	B	ANSWER	True
20130516	internvl-1.5-8bit	C) SarcoidosisNLThe image shows a pattern of multiple small, well-circums	D	C	ANSWER	False
20201015	internvl-1.5-8bit	B) Sjögren's syndrome.NLThe patient's symptoms of photophobia, ocular	B	B	ANSWER	True
20230223	internvl-1.5-8bit	D) Peritoneal carcinomatosis.NLThe image shows multiple nodules and masses within	B	D	ANSWER	False
20051103	internvl-1.5-8bit	E) Right ureterovesical calculus.NLNLThe image shows a radiograph of the urinary	E	E	ANSWER	True
20051117	internvl-1.5-8bit	C) Umbilical hernia.NLNLThe image shows a protrusion in the umb	D	C	ANSWER	False
20181108	internvl-1.5-8bit	B) SarcoidosisNLThe image shows multiple bilateral pulmonary nodules, which is a	A	B	ANSWER	False
20090212	internvl-1.5-8bit	A) HydrocortisoneNLHydrocortisone is a topical steroid	D	A	ANSWER	False
20141113	internvl-1.5-8bit	A) AchalasiaNLNLThe image shows a dilated esophagus with a tapered lower	B	A	ANSWER	False
20130926	internvl-1.5-8bit	D) Porphyria cutanea tardaNLThe image shows a patient with skin lesions	D	D	ANSWER	True
20061228	internvl-1.5-8bit	B) PingueculaNLNLThe image shows a small, raised, yellowish lesion on	A	B	ANSWER	False
20061214	internvl-1.5-8bit	A) Pulmonary hydatid disease.NLThe image shows multiple round, well-circumscribed	D	A	ANSWER	False
20100826	internvl-1.5-8bit	A) Closed-angle glaucomaNLNLThe image shows a fundus photograph of an eye with	D	A	ANSWER	False
20180607	internvl-1.5-8bit	B) Ischemic colitisNLThe image shows edema of the sigmoid colon with thumb	B	B	ANSWER	True
20150618	internvl-1.5-8bit	E) Nevus comedonicusNLNLThe lesion in the image is most likely a ne	E	E	ANSWER	True
20220421	internvl-1.5-8bit	A) Bilateral acute depigmentation of the iris (BADI)NLThe image shows a	C	A	ANSWER	False
20131219	internvl-1.5-8bit	C) Hidradinitis suppurativaNLThe image shows a close-up of a skin	E	C	ANSWER	False
20180405	internvl-1.5-8bit	A) Pulmonary embolismNLThe image shows a chest X-ray with bilateral diffuse infiltrates	D	A	ANSWER	False
20100211	internvl-1.5-8bit	B) Hirschsprung disease.NLThe image shows a dilated bowel loop with a	D	B	ANSWER	False
20070906	internvl-1.5-8bit	C) Ehlers-Danlos syndrome.NLThe image shows a hand with hyperextensibility,	C	C	ANSWER	True
20220623	internvl-1.5-8bit	E) Tay-Sachs diseaseNLNLThe image shows a funduscopy of an eye with a	E	E	ANSWER	True
20220804	internvl-1.5-8bit	C) Lupus pernio. The patient's presentation, including the age, the location	C	C	ANSWER	True
20160526	internvl-1.5-8bit	D) Antimitochondrial antibodies.NLIn a man with acute renal failure, the presence of	E	D	ANSWER	False
20121220	internvl-1.5-8bit	A) Albright's hereditary osteodystrophy.	A	A	ANSWER	True
20120112	internvl-1.5-8bit	B) Heberden's node.NLThe image shows a swollen joint at the base of the	E	B	ANSWER	False
20070719	internvl-1.5-8bit	A) Acute pulmonary embolismNLNLThe image shows a radiographic study of the chest	C	A	ANSWER	False
20190606	internvl-1.5-8bit	D) Situs inversus totalis.NLNLThe image shows a mirror image of the internal organs	D	D	ANSWER	True
20230420	internvl-1.5-8bit	C) MalignancyNLThe radiographs show a pathological fracture in the left radius,	A	C	ANSWER	False
20140619	internvl-1.5-8bit	C) Necrobiosis lipoidicaNLThe skin changes shown in the image are consistent	B	C	ANSWER	False
20130117	internvl-1.5-8bit	C) SarcoidosisNLThe image shows a gallium scan with increased uptake in the	C	C	ANSWER	True
20130103	internvl-1.5-8bit	B) Herpes simplex virus infection.NLNLThe image shows a cluster of vesicles and eros	B	B	ANSWER	True
20060720	internvl-1.5-8bit	C) GlucocorticoidNLThe appearance of the skin in the image, with its	B	C	ANSWER	False
20180830	internvl-1.5-8bit	A) TetracyclinesNLThe black discoloration of the tongue, known as "	A	A	ANSWER	True
20150813	internvl-1.5-8bit	B) Pericardiocentesis.NLNLThe image shows a large pericardial effusion	B	B	ANSWER	True
20190404	internvl-1.5-8bit	B) Separation of the pupilNLThe image shows a separation of the pupil, which is a	A	B	ANSWER	False
20110210	internvl-1.5-8bit	A) AcromegalyNLThe image shows hands with enlarged fingers and thickened skin,	C	A	ANSWER	False
20230622	internvl-1.5-8bit	A) ChancroidNLChancroid is the most likely diagnosis in this case. The patient	D	A	ANSWER	False
20060907	internvl-1.5-8bit	D) Pulmonary hydatid disease.NLThe image shows a large, well-circumscribed	A	D	ANSWER	False
20060126	internvl-1.5-8bit	C) Stevens-Johnson syndromeNLThe image shows a child with a rash that has not responded	B	C	ANSWER	False
20130711	internvl-1.5-8bit	A) Congenital melanocytic nevus.NLNLThe image shows a large,	A	A	ANSWER	True
20170309	internvl-1.5-8bit	C) Coloboma of the irisNLThe image shows a characteristic appearance of a colob	B	C	ANSWER	False
20200130	internvl-1.5-8bit	A) Polyarteritis nodosa vasculitisNLThe symptoms described, such as relapsing	B	A	ANSWER	False
20160324	internvl-1.5-8bit	E) BisphosphonatesNLNLThe image shows a patient with a right thigh swelling and radi	E	E	ANSWER	True
20060330	internvl-1.5-8bit	A) Serous otitis mediaNLNLSerous otitis media is the most likely diagnosis in this	E	A	ANSWER	False
20200326	internvl-1.5-8bit	B) Hydatid cystNLThe image shows a well-circumscribed, round,	B	B	ANSWER	True
20210121	internvl-1.5-8bit	C) Erythema infectiosumNLThe image shows a pulsating, eryth	A	C	ANSWER	False
20161006	internvl-1.5-8bit	B) Acute mesenteric ischemia.NLNLThe patient's symptoms of abdominal pain, hyp	B	B	ANSWER	True
20061012	internvl-1.5-8bit	A) Cecal volvulusNLThe image shows a loop of bowel that has twisted around	D	A	ANSWER	False
20080207	internvl-1.5-8bit	E) SarcoidosisNLThe image provided is a radiograph of a human foot, which	E	E	ANSWER	True
20151112	internvl-1.5-8bit	D) MastectomyNLNLThe image shows a large, ulcerated breast lesion with signs	C	D	ANSWER	False
20120927	internvl-1.5-8bit	B) Pilonidal abscessNLNLThe image shows a red, swollen, and possibly infected	A	B	ANSWER	False
20150219	internvl-1.5-8bit	E) Temporal arteritisNLThe image provided is a brain MRI, which does not show the	C	E	ANSWER	False
20171214	internvl-1.5-8bit	C) Hidradenitis suppurativaNLThe image shows multiple painful lesions in the	C	C	ANSWER	True
20161013	internvl-1.5-8bit	B) ErysipelasNLThe image shows a red, swollen area on the nose and	A	B	ANSWER	False
20211202	internvl-1.5-8bit	C) Langerhans-cell histiocytosis.NLThe image shows a newborn infant with	C	C	ANSWER	True
20171228	internvl-1.5-8bit	B) Poland syndromeNLThe image shows an absent right pectoralis major muscle and brachyd	B	B	ANSWER	True
20160331	internvl-1.5-8bit	A) Cutaneous larva migransNLThe image shows a migratory, pruritic skin	A	A	ANSWER	True
20211216	internvl-1.5-8bit	D) Light-near dissociationNLThe pupillary exam finding described in the question is light	D	D	ANSWER	True
20191121	internvl-1.5-8bit	C) Perianal hamartomatous polyps.NLNLThe image shows a perirect	D	C	ANSWER	False
20100610	internvl-1.5-8bit	D) PeriodontitisNLThe image shows inflamed and reddened gum tissue, which is	B	D	ANSWER	False
20140220	internvl-1.5-8bit	D) Sclerosing sialadenitisNLThe image shows a submandibular area	D	D	ANSWER	True
20211028	internvl-1.5-8bit	E) Thoracic endometriosis.NLThe most likely diagnosis in this case is thor	E	E	ANSWER	True
20070308	internvl-1.5-8bit	A) Fluorescent dyeNLThe discolored serum could be due to the presence of a	A	A	ANSWER	True
20120503	internvl-1.5-8bit	B) HyperkalemiaNLThe image shows an electrocardiogram (ECG) with	B	B	ANSWER	True
20211014	internvl-1.5-8bit	D) Pyogenic liver abscessNLNLThe image shows a large, well-circumscribed,	C	D	ANSWER	False
20130704	internvl-1.5-8bit	B) Androgenic alopeciaNLThe image shows a pattern of hair loss that is consistent	D	B	ANSWER	False
20120517	internvl-1.5-8bit	D) Thymoma.NLNLThe image shows a large, well-circumscribed mass in the	C	D	ANSWER	False
20190411	internvl-1.5-8bit	D) Hemolytic-uremic syndromeNLThe patient's symptoms, laboratory findings, and the	B	D	ANSWER	False
20200910	internvl-1.5-8bit	B) Capnocytophaga canimorsusNLThe image shows a peripheral blood sm	B	B	ANSWER	True
20200723	internvl-1.5-8bit	C) Extranodal natural killer T-cell lymphoma.NLNLThe image shows a large, necrot	C	C	ANSWER	True
20150806	internvl-1.5-8bit	D) Septic emboliNLThe image shows a CT scan of the chest with a focus on	A	D	ANSWER	False
20160721	internvl-1.5-8bit	A) Herpes simplex virusNLThe image shows a patient with a painful, vesicular	E	A	ANSWER	False
20230810	internvl-1.5-8bit	A) Cold agglutinin syndrome.NLThe image shows a peripheral blood smear with red	A	A	ANSWER	True
20190613	internvl-1.5-8bit	C) Ungal melanoma.NLThe image shows nails with dark pigmentation at the base	B	C	ANSWER	False
20150423	internvl-1.5-8bit	B) Thyroid dysfunctionNLNLThe image shows a hand with prominent, enlarged, and club	A	B	ANSWER	False
20200521	internvl-1.5-8bit	C) Synchysis scintillansNLThe image shows a white substance covering the upper third	D	C	ANSWER	False
20090820	internvl-1.5-8bit	E) Retinal vein thrombosisNLNLThe image shows a retinal vein thromb	C	E	ANSWER	False
20130328	internvl-1.5-8bit	E) Raynaud's phenomenon.NLThe image shows a hand with discoloration of the fingers	E	E	ANSWER	True
20190808	internvl-1.5-8bit	D) Cholesterol crystal embolization.NLNLThe image shows a renal biopsy with numerous e	D	D	ANSWER	True
20130314	internvl-1.5-8bit	B) Ankylosing spondylitisNLThe image shows a series of vertebrae with	C	B	ANSWER	False
20070726	internvl-1.5-8bit	C) Radiation dermatitisNLThe image shows a patient with a history of invasive breast cancer who	D	C	ANSWER	False
20120105	internvl-1.5-8bit	C) AspergillosisNLNLThe image shows a single, large, oval-shaped, and	E	C	ANSWER	False
20190822	internvl-1.5-8bit	C) EpiglottitisNLThe symptoms described, such as odynophagia (	C	C	ANSWER	True
20121227	internvl-1.5-8bit	B) DermoidNLThe image shows an ocular nodule with several black hairs,	B	B	ANSWER	True
20140626	internvl-1.5-8bit	B) ThiamineNLThe image shows a patient with a rash on the face, which is	E	B	ANSWER	False
20090611	internvl-1.5-8bit	D) Lower-extremity thermoanesthesia.NLNLIn the context of anemia,	E	D	ANSWER	False
20220630	internvl-1.5-8bit	E) Westermark sign.NLThe Westermark sign is a radiographic finding that is characterized	B	E	ANSWER	False
20150409	internvl-1.5-8bit	B) ChemotherapyNLThe image shows a hand with a reddish-purple discoloration	B	B	ANSWER	True
20200709	internvl-1.5-8bit	E) Dubin-Johnson syndrome. NLNLDubin-Johnson syndrome is a rare	B	E	ANSWER	False
20070524	internvl-1.5-8bit	E) Pulmonary hemosiderosis.NLThe image shows a CT scan of the chest with a	B	E	ANSWER	False
20170518	internvl-1.5-8bit	A) Acute promyelocytic leukemia (APL)NLThe image shows a	A	A	ANSWER	True
20121025	internvl-1.5-8bit	E) OchronosisNLThe image shows a brownish discoloration of the iris,	E	E	ANSWER	True
20140424	internvl-1.5-8bit	D) Kaposi's sarcoma.NLNLThe image shows a small, raised, and re	C	D	ANSWER	False
20180614	internvl-1.5-8bit	D) Dirofilaria repens infection. This condition is characterized by the migration of nod	D	D	ANSWER	True
20180628	internvl-1.5-8bit	D) Disseminated cutaneous blastomycosis.NLNLThe patient's history of fever, cough	D	D	ANSWER	True
20070322	internvl-1.5-8bit	A) ChalazionNLNLThe image shows a small, raised, and inflamed bump on	B	A	ANSWER	False
20060119	internvl-1.5-8bit	B) Bronchiolitis obliteransNLThe image shows a pattern of mosaic attenu	D	B	ANSWER	False
20061207	internvl-1.5-8bit	A) Takayasu's arteritisNLThe angiogram shows a stenosis and	E	A	ANSWER	False
20110818	internvl-1.5-8bit	E) ThiazolidinedioneNLThe image shows a large, well-circumscribed,	A	E	ANSWER	False
20200319	internvl-1.5-8bit	A) Jeune syndrome asphyxiating thoracic dystrophyNLThe image shows	D	A	ANSWER	False
20061005	internvl-1.5-8bit	B) Hand foot and mouth disease. The image shows a pattern of small, red, blister	E	B	ANSWER	False
20151105	internvl-1.5-8bit	E) Narrow angle glaucomaNLThe image shows a retinal artery occlusion	E	E	ANSWER	True
20051110	internvl-1.5-8bit	B) Basal cell carcinomaNLNLThe most important diagnosis to exclude in this 81-year-old	A	B	ANSWER	False
20081127	internvl-1.5-8bit	E) Tabes dorsalis.NLTabes dorsalis is a neurological disorder that is	B	E	ANSWER	False
20110616	internvl-1.5-8bit	B) Carcinoid tumor.NLThe lesions shown in the image are consistent with the appearance of	A	B	ANSWER	False
20110602	internvl-1.5-8bit	B) GoutNLThe image shows a hand with multiple small, raised, and reddish	E	B	ANSWER	False
20150226	internvl-1.5-8bit	B) McCune-Albright syndrome. The image shows a cluster of pigmented lesions	C	B	ANSWER	False
20110825	internvl-1.5-8bit	C) Osteosarcoma.NLThe image shows a radiographic finding of a bone tumor	D	C	ANSWER	False
20190228	internvl-1.5-8bit	A) Group A streptococcusNLThe symptoms described, such as a sore throat,	A	A	ANSWER	True
20110428	internvl-1.5-8bit	C) HematomaNLThe image shows a darkened area on the big toe, which is	D	C	ANSWER	False
20190214	internvl-1.5-8bit	C) SporotrichosisNLThe image shows a skin lesion that is consistent with spor	C	C	ANSWER	True
20110414	internvl-1.5-8bit	A) CalciphylaxisNLNLThe image shows a hand with darkened, necrotic fing	E	A	ANSWER	False
20221117	internvl-1.5-8bit	D) Pyogenic granulomaNLNLThe description of the lesion as painless, rapidly increasing	D	D	ANSWER	True
20221103	internvl-1.5-8bit	B) Cutaneous polyarteritis nodosa.NLNLThe patient's history of IgA vasculitis	E	B	ANSWER	False
20170323	internvl-1.5-8bit	D) Human botflyNLNLThe image shows a skin lesion with a small, shiny object that	B	D	ANSWER	False
20201210	internvl-1.5-8bit	A) Bronchoesophageal fistulaNLNLThe patient's history of large-cell neuroend	A	A	ANSWER	True
20111124	internvl-1.5-8bit	D) Rheumatic fever. The symptoms described—fever, painful symmetric polyarthritis,	B	D	ANSWER	False
20230608	internvl-1.5-8bit	B) LevamisoleNLLevamisole is a veterinary drug that has been	E	B	ANSWER	False
20210527	internvl-1.5-8bit	B) Gastrointestinal amyloidosisNLThe image shows a colon biopsy specimen	B	B	ANSWER	True
20121018	internvl-1.5-8bit	A) Binocular visual lossNLThe angiographic finding shows a stenosis or oc	A	A	ANSWER	True
20070531	internvl-1.5-8bit	D) Amyloid purpuraNLThe image shows bilateral, symmetrically distributed, purplish	D	D	ANSWER	True
20170525	internvl-1.5-8bit	C) Purpura fulminans.NLPurpura fulminans is a severe,	C	C	ANSWER	True
20170914	internvl-1.5-8bit	A) Intraocular parasite infectionNLNLThe image shows a red eye with a white arrow	A	A	ANSWER	True
20170928	internvl-1.5-8bit	C) Acute esophageal necrosis.NLNLThe image shows longitudinal, black les	C	C	ANSWER	True
20080403	internvl-1.5-8bit	E) Internuclear ophthalmoplegiaNLThe tomogram shows a hyperintense les	B	E	ANSWER	False
20210902	internvl-1.5-8bit	A) Amoxicillin rash in infectious mononucleosis.NLThe image shows a child with	A	A	ANSWER	True
20210916	internvl-1.5-8bit	E) SymblepharonNLThe eye exam finding described is consistent with the symptoms and physical examination	E	E	ANSWER	True
20090604	internvl-1.5-8bit	B) Graves' disease.NLThe image shows a person with a goiter, which is an	B	B	ANSWER	True
20080417	internvl-1.5-8bit	D) MalariaNLNLThe image shows red blood cells with a characteristic ring-like structure, which is	A	D	ANSWER	False
20140814	internvl-1.5-8bit	A) Antrochoanal polypNLThe image shows a smooth, rounded mass in the nas	A	A	ANSWER	True
20140828	internvl-1.5-8bit	B) Aquagenic keratoderma.NLNLThe image shows hands with a characteristic appearance under a	B	B	ANSWER	True
20170727	internvl-1.5-8bit	A) Crusted scabiesNLCrusted scabies is a common complication of prolonged	A	A	ANSWER	True
20200507	internvl-1.5-8bit	D) Rocky mountain spotted fever. The rash on the legs, which is described as a rash with	A	D	ANSWER	False
20090806	internvl-1.5-8bit	A) Bilateral cryptorchidism.NLNLThe image shows a newborn with both testes not descended	E	A	ANSWER	False
20131010	internvl-1.5-8bit	E) Streptococcal pharyngitisNLThe image shows a close-up of a	A	E	ANSWER	False
20160505	internvl-1.5-8bit	B) ScalocephalyNLThe radiographic findings in the image show a cranial s	E	B	ANSWER	False
20060511	internvl-1.5-8bit	B) Chronic lead poisoningNLNLThe presence of basophilic stippling on a blood sm	B	B	ANSWER	True
20101104	internvl-1.5-8bit	D) Median rhomboid glossitisNLThe image shows a tongue with a symmetrical,	D	D	ANSWER	True
20230413	internvl-1.5-8bit	E) Pulmonary alveolar proteinosisNLThe image shows extensive alveolar filling with pig	A	E	ANSWER	False
20180426	internvl-1.5-8bit	E) Relapsing polychondritis. The patient's symptoms, including recurrent ear swelling	E	E	ANSWER	True
20131212	internvl-1.5-8bit	A) Aphthous stomatitisNLNLThe image shows a small, round, and painful	C	A	ANSWER	False
20150820	internvl-1.5-8bit	E) Azathioprine.NLThe image shows a microscopic view of a kidney biopsy	C	E	ANSWER	False
20130124	internvl-1.5-8bit	C) Erythema nodosum.NLElevated lipase levels are often associated with	D	C	ANSWER	False
20060713	internvl-1.5-8bit	C) Alpha-blockerNLThe image shows a patient with a swollen tongue, which is a	D	C	ANSWER	False
20160707	internvl-1.5-8bit	D) CalciphylaxisNLNLThe image shows a white, chalky substance on the fingern	C	D	ANSWER	False
20160908	internvl-1.5-8bit	A) Warfarin necrosisNLNLWarfarin necrosis is a condition that can	D	A	ANSWER	False
20090423	internvl-1.5-8bit	C) Lichen planusNLThe image shows skin lesions that are characteristic of lichen plan	A	C	ANSWER	False
20210304	internvl-1.5-8bit	D) Idiopathic pulmonary fibrosis.NLThe chest x-ray shows diffuse, bilateral,	A	D	ANSWER	False
20100805	internvl-1.5-8bit	E) Von Hippel-Lindau disease.NLThe image shows a retinal hemorrhage	E	E	ANSWER	True
20071018	internvl-1.5-8bit	E) Angle closure glaucoma.	B	E	ANSWER	False
20120531	internvl-1.5-8bit	A) Cat scratch diseaseNLNLThe image shows a swollen lymph node on the neck, which is	E	A	ANSWER	False
20191107	internvl-1.5-8bit	D) Palmoplantar keratodermaNLThe image shows a hand with thickened,	B	D	ANSWER	False
20220210	internvl-1.5-8bit	D) Page kidneyNLThe patient's hypertension is likely due to a Page kidney, which is	D	D	ANSWER	True
20130905	internvl-1.5-8bit	A) CholesteatomaNLNLThe image shows a well-circumscribed, smooth,	E	A	ANSWER	False
20090219	internvl-1.5-8bit	E) Upward gaze palsyNLNLThe image shows a brain MRI with a hyperintense les	D	E	ANSWER	False
20140206	internvl-1.5-8bit	A) Cavernous sinus thrombosis.NLThe image shows a red, swollen	C	A	ANSWER	False
20160303	internvl-1.5-8bit	D) VitiligoNLThe image on the left shows a depigmented area on the skin	A	D	ANSWER	False
20070104	internvl-1.5-8bit	D) Pharyngeal foreign body.NLNLThe image shows a radiographic view of the neck	B	D	ANSWER	False
20160317	internvl-1.5-8bit	E) Hemochromatosis.NLThe image shows a patient with a generalized weakness and a	D	E	ANSWER	False
20211230	internvl-1.5-8bit	B) Leukemic infiltration of the gingivaNLNLThe patient's symptoms, including fatigue	B	B	ANSWER	True
20100408	internvl-1.5-8bit	A) Internuclear ophthalmoplegiaNLThe image shows a patient with a condition where	E	A	ANSWER	False
20180208	internvl-1.5-8bit	C) Phlegmasia cerulea dolens.NLThe patient's symptoms, including pain,	C	C	ANSWER	True
20231123	internvl-1.5-8bit	B) Constrictive PericarditisNLNLThe image shows a patient with a history of as	B	B	ANSWER	True
20080221	internvl-1.5-8bit	A) Chronic venous insufficiencyNLNLThe image shows a radiograph of a lower limb	A	A	ANSWER	True
20060302	internvl-1.5-8bit	A) Paracoccidioides brasiliensisNLNLThe image shows a blood smear	D	A	ANSWER	False
20070111	internvl-1.5-8bit	E) Thromboangiitis obliterans.NLNLThe image shows a foot with a	C	E	ANSWER	False
20201022	internvl-1.5-8bit	E) Erythema infectiosumNLErythema infectiosum, also known	D	E	ANSWER	False
20170105	internvl-1.5-8bit	D) Fibromuscular dysplasia.NLFibromuscular dysplasia (F	D	D	ANSWER	True
20120726	internvl-1.5-8bit	E) TrichobezoarNLThe image shows a large, heterogeneous mass in the	C	E	ANSWER	False
20060316	internvl-1.5-8bit	E) Cholesterol emboli.NLThe image shows a patient's feet with multiple purple and pink disc	E	E	ANSWER	True
20210107	internvl-1.5-8bit	E) Conn’s syndromeNLThe patient's symptoms and laboratory findings suggest a diagnosis of Conn's	B	E	ANSWER	False
20161020	internvl-1.5-8bit	B) Emphysematous pyelonephritis.NLThe image shows a large, gas	B	B	ANSWER	True
20130509	internvl-1.5-8bit	A) Herpes simplex infectionNLThe image shows a close-up of a person's mouth with	B	A	ANSWER	False
20071227	internvl-1.5-8bit	A) RhinophymaNLNLThe image shows a close-up of a person's nose with	A	A	ANSWER	True
20140213	internvl-1.5-8bit	E) Preeclampsia.NLThe image shows a fundus photograph of the eye, which	E	E	ANSWER	True
20091112	internvl-1.5-8bit	A) CellulitisNLThe image shows a swollen, red, and warm area on the	B	A	ANSWER	False
20171019	internvl-1.5-8bit	B) Nasal septum fractureNLNLThe image shows a clear view of the nasal cavity with	E	B	ANSWER	False
20160114	internvl-1.5-8bit	C) Consumption of undercooked, infected fish.NLNLThe medical images provided show a variety of	E	C	ANSWER	False
20120524	internvl-1.5-8bit	B) AscariasisNLThe image shows a large, elongated, and curved object within	C	B	ANSWER	False
20210311	internvl-1.5-8bit	D) Sarcoidosis.NLThe presence of multiple granulomas on the skin, as seen	B	D	ANSWER	False
20200102	internvl-1.5-8bit	B) Cutaneous leishmaniasis.NLThe patient's history of travel to Ecuador and the	B	B	ANSWER	True
20160128	internvl-1.5-8bit	C) EosinophiliaNLNLThe skin rash described in the image, along with the symptoms	C	C	ANSWER	True
20071025	internvl-1.5-8bit	A) Angioneurotic edemaNLThe image shows a foot with significant swelling and discolor	B	A	ANSWER	False
20161222	internvl-1.5-8bit	D) CysticercosisNLThe image shows a pattern of multiple cystic lesions	D	D	ANSWER	True
20200116	internvl-1.5-8bit	E) Fluorouracil side effectNLThe darkening of the palms and minimal involvement	E	E	ANSWER	True
20080619	internvl-1.5-8bit	A) Osgood-Schlatter disease.NLNLThe image shows an X-ray of a hand	C	A	ANSWER	False
20060921	internvl-1.5-8bit	A) Pyogenic granulomaNLThe image shows a plantar lesion with a raised,	C	A	ANSWER	False
20120322	internvl-1.5-8bit	B) Fordyce's angiokeratomasNLThe image shows a close-up of a	B	B	ANSWER	True
20130131	internvl-1.5-8bit	E) Thyroid cancer.NLThe image shows a patient with a visible mass in the neck,	A	E	ANSWER	False
20060706	internvl-1.5-8bit	A) Congestive heart failureNLThe patient's presentation with an S4 gallop, elevated	A	A	ANSWER	True
20180816	internvl-1.5-8bit	B) Myelodysplastic syndrome.NLThe presence of an elevated indirect bilirubin	A	B	ANSWER	False
20180802	internvl-1.5-8bit	A) Drug eruptionNLNLThe patient's history of completing treatment for chronic hepatitis C virus (	D	A	ANSWER	False
20190620	internvl-1.5-8bit	B) Thyroglossal duct cystNLThe image shows a well-circumscribed	B	B	ANSWER	True
20101111	internvl-1.5-8bit	A) Hirschsprung's disease.NLThe image shows a dilated bowel loop with	B	A	ANSWER	False
20230406	internvl-1.5-8bit	D) Ogilvie’s Syndrome (acute colonic pseudo-obstruction)NLThe radi	A	D	ANSWER	False
20060504	internvl-1.5-8bit	E) Reexpansion pulmonary edema.NLThe image shows a chest radiograph with a large	E	E	ANSWER	True
20210729	internvl-1.5-8bit	E) Neutrophilic eccrine hidradenitis. This condition is characterized by a	E	E	ANSWER	True
20210701	internvl-1.5-8bit	C) Systemic lupus erythematosus.NLThe image shows a patient with a	C	C	ANSWER	True
20090813	internvl-1.5-8bit	D) Pneumatosis cystoides coli.	D	D	ANSWER	True
20210715	internvl-1.5-8bit	C) Diffuse cutaneous systemic sclerosis.NLThe image shows a pattern of alternating hypop	C	C	ANSWER	True
20220818	internvl-1.5-8bit	D) Multiple sclerosisNLThe patient's symptoms, including the relative afferent pupillary defect	D	D	ANSWER	True
20160512	internvl-1.5-8bit	E) Metastatic prostate cancer.NLNLThe radiographic findings, particularly the presence of multiple small,	C	E	ANSWER	False
20180419	internvl-1.5-8bit	E) Crohn’s disease.NLThe colon cutoff sign, as described in the image, is	B	E	ANSWER	False
20210930	internvl-1.5-8bit	D) Pearly penile papulesNLNLThe image shows a close-up of the glans penis	D	D	ANSWER	True
20100225	internvl-1.5-8bit	A) Congenital cytomegalovirus infectionNLThe image shows a baby with multiple	A	A	ANSWER	True
20131205	internvl-1.5-8bit	B) Caval thrombophlebitisNLThe image shows a CT scan of the abdom	D	B	ANSWER	False
20080814	internvl-1.5-8bit	C) OsteoarthritisNLThe image shows a hand with visible signs of aging and wear	C	C	ANSWER	True
20120308	internvl-1.5-8bit	E) Sarcoidosis.NLThe image shows bilateral hilar lymphadenopathy, which is a common	D	E	ANSWER	False
20070503	internvl-1.5-8bit	A) Central retinal vein occlusionNLNLThe image shows a retinal vein that appears to be	B	A	ANSWER	False
20070517	internvl-1.5-8bit	B) Seborrheic keratoses.NLThe image shows numerous brown to black papules	B	B	ANSWER	True
20080828	internvl-1.5-8bit	D) Herpes gestationisNLNLHerpes gestationis, also known as neonatal her	D	D	ANSWER	True
20150604	internvl-1.5-8bit	B) Hypospadias with cryptorchidism.NLNLThe image shows a close-up of	A	B	ANSWER	False
20140417	internvl-1.5-8bit	A) BlepharitisNLThe image shows a close-up view of the eyelid with red	E	A	ANSWER	False
20140403	internvl-1.5-8bit	B) LymphangioleiomyomatosisNLNLThe image shows a chest X-ray	C	B	ANSWER	False
20100812	internvl-1.5-8bit	B) Orthotopic neobladderNLThe image shows a medical X-ray of the pelvis	A	B	ANSWER	False
20161208	internvl-1.5-8bit	D) Trypanosoma brucei.NLThe patient's symptoms, including fevers, ch	D	D	ANSWER	True
20141127	internvl-1.5-8bit	D) Mesenteric infarction.NLThe image shows a CT scan of the abdomen with	C	D	ANSWER	False
20130912	internvl-1.5-8bit	E) Rheumatoid nodules.NLThe image shows bilateral, fluctuant masses over each elbow	A	E	ANSWER	False
20090226	internvl-1.5-8bit	C) Anti-tissue transglutaminase antibodyNLThe image shows a patient with a	B	C	ANSWER	False
20201008	internvl-1.5-8bit	E) EGFR inhibitionNLThe patient is receiving treatment with panitumumab, which is	E	E	ANSWER	True
20130523	internvl-1.5-8bit	C) NeurocysticercosisNLThe image shows multiple hypodense lesions with varying	C	C	ANSWER	True
20230202	internvl-1.5-8bit	A) Odontogenic cutaneous fistulaNLNLan odontogenic cut	A	A	ANSWER	True
20181101	internvl-1.5-8bit	A) ScurvyNLThe gray lines along the margins of the lower gum, known as per	E	A	ANSWER	False
20181115	internvl-1.5-8bit	C) Bowel ischemia.NLThe presence of extensive portal venous gas on a computed tom	C	C	ANSWER	True
20230216	internvl-1.5-8bit	A) Pseudothrombocytopenia due to giant plateletsNLThe discrepancy	E	A	ANSWER	False
20110630	internvl-1.5-8bit	A) Leukocytoclastic vasculitisNLThe image shows a close-up of a	B	A	ANSWER	False
20181129	internvl-1.5-8bit	B) LaryngoceleNLThe patient's symptoms of progressive hoarseness and a	B	B	ANSWER	True
20100422	internvl-1.5-8bit	D) PseudohypoparathyroidismNLNLThe image shows a close-up of a	C	D	ANSWER	False
20180222	internvl-1.5-8bit	D) Cogan’s syndrome.NLNLThe patient's symptoms of redness, photophobia, and	D	D	ANSWER	True
20231109	internvl-1.5-8bit	C) Ophthalmologic examNLC) Ophthalmologic	A	C	ANSWER	False
20170112	internvl-1.5-8bit	A) Anastomotic strictureNLThe image shows a narrowing at the level of the	E	A	ANSWER	False
20120719	internvl-1.5-8bit	A) Congenital nevus.NLThe image shows a well-circumscribed, dark	A	A	ANSWER	True
20221124	internvl-1.5-8bit	C) Ferrous SulfateNLThe most likely cause of the patient's acute symptoms and the	A	C	ANSWER	False
20091105	internvl-1.5-8bit	D) EchinococcosisNLNLThe image shows multiple cystic lesions within the	A	D	ANSWER	False
20061221	internvl-1.5-8bit	B) X-linked hypophosphatemiaNLThe image provided is a whole-body dual-energy	C	B	ANSWER	False
20171026	internvl-1.5-8bit	C) Cutaneous malignant melanoma.NLNLThe image shows a pigmented macule on the	D	C	ANSWER	False
20220428	internvl-1.5-8bit	D) Rifampicin, isoniazid, pyrazinamide, and	B	D	ANSWER	False
20150611	internvl-1.5-8bit	A) Klebsiella rhinoscleromatisNLThe image shows a man with a	A	A	ANSWER	True
20080626	internvl-1.5-8bit	E) Paget's disease.NLThe image shows a radiograph of the spine and pelvis with	A	E	ANSWER	False
20111117	internvl-1.5-8bit	C) Multiple lipomatosis.NLThe image shows a person with numerous, raised, and rounded	D	C	ANSWER	False
20220414	internvl-1.5-8bit	C) Larva currens from StrongyloidesNLNLThe patient's history of intermittent	C	C	ANSWER	True
20111103	internvl-1.5-8bit	A) Bilateral cryptorchidismNLThe image shows an infant with both testes undesc	E	A	ANSWER	False
20090409	internvl-1.5-8bit	B) AsthenopiaNLAsthenopia is a term used to describe a condition where the eye	D	B	ANSWER	False
20160922	internvl-1.5-8bit	B) Streptococcal cellulitis with lymphangitis.NLThe image shows a linear	B	B	ANSWER	True
20080424	internvl-1.5-8bit	C) Ocular toxoplasmosis.NLNLThe image shows a retinal lesion with a	E	C	ANSWER	False
20220616	internvl-1.5-8bit	E) Retinoblastoma.NLThe image shows a 3-year-old girl with a white	E	E	ANSWER	True
20100218	internvl-1.5-8bit	E) Urachal duct cyst.NLThe image shows a solitary, round, reddish	D	E	ANSWER	False
20070927	internvl-1.5-8bit	D) PsoriasisNLThe image shows a close-up of skin with red, scaly	E	D	ANSWER	False
20220602	internvl-1.5-8bit	A) Legg–Calvé–Perthes disease.NLThe radiograph shows a small,	A	A	ANSWER	True
20220825	internvl-1.5-8bit	D) Tetrodotoxin (pufferfish poisoning).NLThe patient's symptoms, including ting	B	D	ANSWER	False
20190627	internvl-1.5-8bit	A) HemorrhoidsNLThe patient's symptoms of anal pruritus and bleeding, along with	B	A	ANSWER	False
20210909	internvl-1.5-8bit	D) Kaposi’s sarcoma.NLNLThe image shows a lesion on the eye	D	D	ANSWER	True
20230824	internvl-1.5-8bit	D) JAK2NLThe genetic variant most likely to be associated with the findings described in the	D	D	ANSWER	True
20190425	internvl-1.5-8bit	A) AcromegalyNLThe symptoms described, such as excessive sweating, headaches, joint	A	A	ANSWER	True
20200924	internvl-1.5-8bit	C) Secondary syphilisNLThe image shows a rash that is consistent with secondary syphilis	C	C	ANSWER	True
20160107	internvl-1.5-8bit	E) Kaposi’s sarcoma.NLNLThe image shows a lesion on the penis	A	E	ANSWER	False
20130718	internvl-1.5-8bit	A) Bullous ichthyosiform erythrodermaNLNLThe image shows a newborn	D	A	ANSWER	False
20100624	internvl-1.5-8bit	B) Fixed inspiratory obstructionNLNLThe spirography findings in the image suggest a fixed inspir	A	B	ANSWER	False
20210128	internvl-1.5-8bit	C) Lupus retinal vasculitisNLThe image shows a fundus with multiple red	A	C	ANSWER	False
20210114	internvl-1.5-8bit	D) Pemphigus vulgarisNLThe image shows a child with multiple blisters	A	D	ANSWER	False
20161027	internvl-1.5-8bit	B) Lichen planusNLThe image shows a cluster of small, raised, pinkish les	B	B	ANSWER	True
20071220	internvl-1.5-8bit	A) Aortic and mitral valves.NLThe image shows prosthetic valves in the	A	A	ANSWER	True
20150205	internvl-1.5-8bit	B) CellulitisNLThe image shows an arm with redness and swelling, which is characteristic	A	B	ANSWER	False
20110609	internvl-1.5-8bit	C) Parathyroid carcinoma.NLThe image shows a chest X-ray with a large, irregular	A	C	ANSWER	False
20120906	internvl-1.5-8bit	A) Bedbug bitesNLThe image shows a series of red, itchy, and slightly raised	A	A	ANSWER	True
20151126	internvl-1.5-8bit	D) Pancreatic malignancy.NLNLThe image shows a mass in the pancreas with irregular borders	E	D	ANSWER	False
20120913	internvl-1.5-8bit	A) CholesteatomaNLNLThe image shows a reddish-purple area on the	B	A	ANSWER	False
20231130	internvl-1.5-8bit	E) Intravascular lymphomaNLThe patient's clinical presentation, including the skin lesions and	E	E	ANSWER	True
20200312	internvl-1.5-8bit	E) Familial exudative vitreoretinopathyNLThe image shows a retinal det	A	E	ANSWER	False
20061026	internvl-1.5-8bit	D) Necrobiosis lipoidica diabeticorumNLNLThe lesions shown in the	D	D	ANSWER	True
20171221	internvl-1.5-8bit	A) Normal-pressure hydrocephalusNLNLThe image shows a brain MRI with enlarged vent	A	A	ANSWER	True
20211223	internvl-1.5-8bit	C) Inflammatory breast cancer.NLThe image shows a patient with a history of painless skin thick	A	C	ANSWER	False
20160310	internvl-1.5-8bit	E) Elevated proteinNLThe image shows a lumbar puncture needle with a clear liquid,	E	E	ANSWER	True
20220203	internvl-1.5-8bit	B) CryptococcosisNLThe patient's presentation with a low CD4 cell count and	D	B	ANSWER	False
20220217	internvl-1.5-8bit	D) Plastic bronchitisNLThe casts retrieved on bronchoscopy are characteristic of plastic bronch	D	D	ANSWER	True
20191114	internvl-1.5-8bit	C) Redundant mitral valveNLNLThe image shows a midsystolic click, which	C	C	ANSWER	True
20191128	internvl-1.5-8bit	E) Pyogenic granulomaNLA pyogenic granuloma is a common benign les	C	E	ANSWER	False
20070329	internvl-1.5-8bit	B) FilariasisNLNLThe image shows a person with a swollen, uneven abdomen with	C	B	ANSWER	False
20060112	internvl-1.5-8bit	A) SchistosomiasisNLThe abdominal radiograph shows multiple small, dense, and	E	A	ANSWER	False
20211021	internvl-1.5-8bit	B) Cryptococcus neoformansNLNLThe patient's symptoms and the presence of diffuse,	B	B	ANSWER	True
20130725	internvl-1.5-8bit	C) Sjogren's syndrome.NLThe patient's symptoms of dry eyes, dry mouth,	E	C	ANSWER	False
20070315	internvl-1.5-8bit	A) Carpal tunnel syndrome.NLNLThe image shows hands with a characteristic position of the fingers and thumb	E	A	ANSWER	False
20190418	internvl-1.5-8bit	B) Hydroxychloroquine toxicityNLThe image shows a pattern of retinal changes that	B	B	ANSWER	True
20090430	internvl-1.5-8bit	E) Superficial pyodermaNLNLThe image shows a close-up of a person's face	C	E	ANSWER	False
20110224	internvl-1.5-8bit	B) Beta2-microglobulinNLNLThe image shows a tongue with a white, slightly raised	C	B	ANSWER	False
20200702	internvl-1.5-8bit	B) Hansen’s diseaseNLThe image shows a chronic, slowly progressing skin condition with multiple	E	B	ANSWER	False
20160728	internvl-1.5-8bit	A) Erythema multiformeNLThe rash in the image is characterized by pink,	C	A	ANSWER	False
20150827	internvl-1.5-8bit	E) Intussusception.NLIntussusception is a condition where a part of the intest	D	E	ANSWER	False
20200716	internvl-1.5-8bit	B) ErgotismNLThe patient's symptoms, including severe leg pain, coldness of	B	B	ANSWER	True
20160714	internvl-1.5-8bit	D) Nodular lymphoid hyperplasiaNLNLThe image shows a duodenal muc	D	D	ANSWER	True
20230831	internvl-1.5-8bit	D) KeratoglobusNLThe most likely diagnosis in this case is keratoglob	C	D	ANSWER	False
20140605	internvl-1.5-8bit	A) CataractNLNLThe image shows a human eye with a brown iris and a white	A	A	ANSWER	True
20150416	internvl-1.5-8bit	E) Amiodarone-induced vortex keratopathy.	E	E	ANSWER	True
20150402	internvl-1.5-8bit	C) Peritonsillar abscessNLThe image shows a radiograph of the neck,	A	C	ANSWER	False
20190815	internvl-1.5-8bit	D) Emphysematous cholecystitis.NLThe computed tomography (CT) image	D	D	ANSWER	True
20131003	internvl-1.5-8bit	A) Chewing tobaccoNLThe image shows a darkened area on the gums, which	D	A	ANSWER	False
20200514	internvl-1.5-8bit	D) Leukemia cutisNLNLThe patient's presentation of subcutaneous nodules in association	B	D	ANSWER	False
20131017	internvl-1.5-8bit	B) Anti-double stranded DNANLThe image shows hands with a symmetrical pattern of purple	A	B	ANSWER	False
20190801	internvl-1.5-8bit	A) Avascular necrosis of the spleen.NLNLThe image shows a spleen	D	A	ANSWER	False
20190829	internvl-1.5-8bit	B) CarcinomaNLThe image shows a mass in the larynx, which is a	B	B	ANSWER	True
20130321	internvl-1.5-8bit	E) Osteonecrosis.NLNLThe image shows a set of teeth with significant decay and	A	E	ANSWER	False
20120126	internvl-1.5-8bit	C) Familial partial lipodystrophy of the Dunnigan typeNLThe image shows a	D	C	ANSWER	False
20200528	internvl-1.5-8bit	B) Linear IgA bullous dermatosis. NLNLThe image shows multiple tense bullae with clear	B	B	ANSWER	True
20070705	internvl-1.5-8bit	C) Nephrogenic fibrosing dermopathy.NLThe image shows a patient with a	C	C	ANSWER	True
20170713	internvl-1.5-8bit	C) Lichen planusNLThe image shows the soles of the feet with multiple, well	D	C	ANSWER	False
20121206	internvl-1.5-8bit	B) KeratodermaNLNLThe image shows a foot with thickened, rough, and sc	B	B	ANSWER	True
20090618	internvl-1.5-8bit	D) Mucopolysaccharidosis type 1NLNLThe image shows a tongue with	C	D	ANSWER	False
20070920	internvl-1.5-8bit	B) Thromboangiitis obliteransNLThe image shows a hand with a	C	B	ANSWER	False
20170511	internvl-1.5-8bit	B) Verrucae vulgaris. The erythematous papules on	E	B	ANSWER	False
20210513	internvl-1.5-8bit	B) LeukoplakiaNLLeukoplakia is a condition where the muc	B	B	ANSWER	True
20121004	internvl-1.5-8bit	A) BicalutamideNLThe image shows a male with a significant amount of breast tissue	A	A	ANSWER	True
20180621	internvl-1.5-8bit	E) Lingual artery.NLThe lingual artery is the most likely artery to be	E	E	ANSWER	True
20111110	internvl-1.5-8bit	A) CholesteatomaNLNLThe image shows a cholesteatoma, which is	C	A	ANSWER	False
20220407	internvl-1.5-8bit	B) Knife-cut ulcers from Crohn’s diseaseNLThe image shows deep, linear eros	B	B	ANSWER	True
20201224	internvl-1.5-8bit	B) Echinococcal cysts.NLThe image shows multiple cystic lesions	B	B	ANSWER	True
20211209	internvl-1.5-8bit	C) Giant-cell arteritisNLGiant-cell arteritis (GCA), also known as temporal	C	C	ANSWER	True
20110811	internvl-1.5-8bit	C) Hidradenitis suppurativaNLNLThe image shows a cluster of inflamed,	E	C	ANSWER	False
20150212	internvl-1.5-8bit	C) Hypothyroidism.NLThe patient's symptoms of hypothermia and bradyc	C	C	ANSWER	True
20081113	internvl-1.5-8bit	B) Esophageal diverticulaNLThe image shows a barium swallow with a characteristic	C	B	ANSWER	False
20051124	internvl-1.5-8bit	C) AmiodaroneNLThe patient's appearance, particularly the blue-gray discoloration of	C	C	ANSWER	True
20081106	internvl-1.5-8bit	A) Angioid streaks.NLThe image shows a pattern of branching, linear, and	D	A	ANSWER	False
20151119	internvl-1.5-8bit	B) PsoriasisNLThe images show skin changes that are consistent with psoriasis	A	B	ANSWER	False
20110623	internvl-1.5-8bit	C) Familial partial lipodystrophyNLNLThe image shows a person with a characteristic pattern of	E	C	ANSWER	False
20200305	internvl-1.5-8bit	C) Disseminated Mycobacterium avium–intracellulare infection.	C	C	ANSWER	True
20110804	internvl-1.5-8bit	D) Fixed drug eruption. This lesion appears to be a well-circumscribed,	D	D	ANSWER	True
20061019	internvl-1.5-8bit	B) Mitral stenosisNLThe image shows a chest X-ray with a prominent shadowing	C	B	ANSWER	False
20130530	internvl-1.5-8bit	C) PneumothoraxNLThe image shows a radiograph of the chest, and	D	C	ANSWER	False
20141120	internvl-1.5-8bit	E) Renal vein thrombosis.NLNLThe image shows a radiograph of the abdomen	D	E	ANSWER	False
20110421	internvl-1.5-8bit	A) Erythema marginatumNLNLThe image shows a pattern of pinkish-red, circular	E	A	ANSWER	False
20190221	internvl-1.5-8bit	E) Tongue mucoceleNLThe image shows a well-circumscribed mass on	D	E	ANSWER	False
20060105	internvl-1.5-8bit	D) LymphomaNLThe image shows a CT scan of the abdomen with multiple enlarged	A	D	ANSWER	False
20170302	internvl-1.5-8bit	C) GlucagonomaNLThe rash described is known as necrolytic migrans,	C	C	ANSWER	True
20201231	internvl-1.5-8bit	B) Straddle pelvic fractureNLNLThe image shows a pelvic X-ray of a patient who	A	B	ANSWER	False
20170316	internvl-1.5-8bit	C) Calcified empyemaNLThe image shows a radiograph of a chest with a large	A	C	ANSWER	False
20230615	internvl-1.5-8bit	D) Leukemia cutis.NLThe patient's presentation of purpura, livedoid skin	B	D	ANSWER	False
20230601	internvl-1.5-8bit	D) Posterior reversible encephalopathy syndrome (PRES)NLThe patient's symptoms,	D	D	ANSWER	True
20140410	internvl-1.5-8bit	D) HyperparathyroidismNLNLThe image provided is a brain MRI scan, and it shows	B	D	ANSWER	False
20230629	internvl-1.5-8bit	C) Perform a biopsyNLNLThe patient's history of tobacco use and the persistent discoloration	B	C	ANSWER	False
20080807	internvl-1.5-8bit	C) Mycobacterium marinumNLThe patient's history of working in a pet	C	C	ANSWER	True
20210506	internvl-1.5-8bit	A) Herpes simplex virus infectionNLNLThe patient's symptoms, including the itchy palmar	A	A	ANSWER	True
20121011	internvl-1.5-8bit	A) AngioedemaNLThe image shows a person with facial swelling, particularly around the eyes	A	A	ANSWER	True
20070510	internvl-1.5-8bit	A) Pulmonary embolismNLThe image shows a filling defect within the pulmonary artery	C	A	ANSWER	False
20170504	internvl-1.5-8bit	B) Benign lymphangioendotheliomaNLNLThe lesion described in the image is	C	B	ANSWER	False
20170921	internvl-1.5-8bit	B) Oropharyngeal fish bone foreign body.NLThe patient's symptoms of sharp neck	E	B	ANSWER	False
20210923	internvl-1.5-8bit	C) Immune thrombocytopenia purpura (ITP).NLThe patient	D	C	ANSWER	False
20140612	internvl-1.5-8bit	D) Systemic lupus erythematosus.NLThe image shows a fundus photograph	A	D	ANSWER	False
20090625	internvl-1.5-8bit	D) Mesenteric ischemia.NLNLThe image shows a radiograph of the abdomen with	E	D	ANSWER	False
20120119	internvl-1.5-8bit	C) Metastatic lung cancer.NLThe image shows a bone scan with multiple areas of increased upt	C	C	ANSWER	True
20121213	internvl-1.5-8bit	D) MucoceleNLThe image shows a swelling on the lower lip, which is consistent	C	D	ANSWER	False
20140821	internvl-1.5-8bit	E) Small-bowel volvulus.NLThe image shows a loop of bowel that has	E	E	ANSWER	True
20170706	internvl-1.5-8bit	C) Porphyria cutanea tardaNLThe image shows skin changes with a redd	D	C	ANSWER	False
20070712	internvl-1.5-8bit	A) Medullary carcinoma of the thyroidNLNLThe image shows a solitary, firm, and	B	A	ANSWER	False
20191212	internvl-1.5-8bit	C) Calcium hydroxyapatite deposition diseaseNLThe image shows multiple loose bodies within the	E	C	ANSWER	False
20141225	internvl-1.5-8bit	E) Stenosis of the left anterior descending artery.NLNLThe image shows a 12-	E	E	ANSWER	True
20230302	internvl-1.5-8bit	B) IgG4-related diseaseNLThe image on the right shows a histological section of tissue	A	B	ANSWER	False
20230316	internvl-1.5-8bit	E) Slipped capital femoral epiphysis.NLThe radiographs show widening of the	E	E	ANSWER	True
20151022	internvl-1.5-8bit	E) Transmission is associated with aerosolized contaminated soil exposure.	E	E	ANSWER	True
20190124	internvl-1.5-8bit	A) Peutz–Jeghers syndromeNLThe patient's symptoms and physical findings suggest Pe	A	A	ANSWER	True
20120426	internvl-1.5-8bit	B) Escherichia coliNLThe most likely infecting organism in a patient with pro	A	B	ANSWER	False
20211125	internvl-1.5-8bit	C) OsteomaNLThe most likely etiology of the nasal mass in this case is	E	C	ANSWER	False
20191010	internvl-1.5-8bit	A) Oral lichen planusNLThe symptoms described, such as a painful, smooth, red	D	A	ANSWER	False
20090326	internvl-1.5-8bit	B) LeishmaniasisNLThe image shows a close-up of a person's ear with	B	B	ANSWER	True
20051208	internvl-1.5-8bit	B) OxalateNLThe crystals in the image are elongated, needle-shaped, and	B	B	ANSWER	True
20110526	internvl-1.5-8bit	C) RosaceaNLThe image shows a pattern of redness and bumps on the forehead	D	C	ANSWER	False
20210401	internvl-1.5-8bit	D) Lyme disease.NLNLThe image shows a tick bite on the umbilicus, which is	C	D	ANSWER	False
20210415	internvl-1.5-8bit	C) Addison’s disease.NLNLThe patient's symptoms, including new-onset diabetes, hypert	D	C	ANSWER	False
20210429	internvl-1.5-8bit	A) Primary adrenal insufficiency (Addison’s disease)NLThe patient's symptoms and laboratory	A	A	ANSWER	True
20230921	internvl-1.5-8bit	B) Chronic eosinophilic pneumonia.NLThe patient's symptoms, radiographic	B	B	ANSWER	True
20230706	internvl-1.5-8bit	C) Malassezia furfurNLThe patient's rash, which fluoresces coral-red	B	C	ANSWER	False
20170629	internvl-1.5-8bit	A) Cerebral cavernous malformationsNLNLThe image shows multiple hyperintense les	A	A	ANSWER	True
20210603	internvl-1.5-8bit	D) Porphyria cutanea tarda.NLThe patient's history of end-stage renal	D	D	ANSWER	True
20190905	internvl-1.5-8bit	D) Drug-induced hypersensitivity syndrome. NLNLThe patient's history of aplastic anemia and	B	D	ANSWER	False
20210617	internvl-1.5-8bit	B) DermatomyositisNLThe patient's symptoms, including the pruritic rash,	B	B	ANSWER	True
20131107	internvl-1.5-8bit	D) Calcium pyrophosphate dihydrate.NLThe crystals shown in the image are consistent	A	D	ANSWER	False
20170615	internvl-1.5-8bit	D) Perirenal extramedullary hematopoiesis.NLNLThe image shows bilateral,	D	D	ANSWER	True
20060406	internvl-1.5-8bit	A) PseudoclubbingNLNLPseudoclubbing is a condition that can	A	A	ANSWER	True
20170601	internvl-1.5-8bit	B) Mondor’s disease. Mondor’s disease, also known as inflammatory linear v	B	B	ANSWER	True
20101007	internvl-1.5-8bit	D) Pectus excavatum.NLThe image shows a lateral view of a chest X-ray where	D	D	ANSWER	True
20230504	internvl-1.5-8bit	D) SclerodermaNLThe patient's symptoms, including painful skin tightening, swelling	A	D	ANSWER	False
20180531	internvl-1.5-8bit	D) Lymphangioleiomyomatosis (LAM) is the most likely	D	D	ANSWER	True
20100325	internvl-1.5-8bit	B) Dermatitis herpetiformis.NLNLThe image shows numerous small, red, and	E	B	ANSWER	False
20180524	internvl-1.5-8bit	A) Grave’s signNLThe sign described in the image is known as Grave’	C	A	ANSWER	False
20111229	internvl-1.5-8bit	E) PericardiumNLThe image shows a large, fluid-filled space surrounding the heart,	C	E	ANSWER	False
20090723	internvl-1.5-8bit	D) ScabiesNLThe image shows a hand with multiple small, pustular lesions	B	D	ANSWER	False
20150507	internvl-1.5-8bit	A) Radiation recallNLThe image shows a large, darkened area on the back of a	A	A	ANSWER	True
20111215	internvl-1.5-8bit	D) Pneumopericardium.NLThe image shows a radiographic finding where air is	D	D	ANSWER	True
20100318	internvl-1.5-8bit	C) EpidermomycosisNLNLThe image shows a large, necrotic lesion on	D	C	ANSWER	False
20111201	internvl-1.5-8bit	E) Right hypoglossal nerveNLThe image shows a tongue that is not fully extended and	C	E	ANSWER	False
20210819	internvl-1.5-8bit	A) Disseminated granuloma annulareNLThe image shows a pattern of raised,	C	A	ANSWER	False
20230511	internvl-1.5-8bit	C) Herpes zoster due to virus reactivation.NLNLThe image shows a vesicular rash	D	C	ANSWER	False
20070614	internvl-1.5-8bit	C) LeprosyNLThe lesions described in the image, which are red-brown	C	C	ANSWER	True
20160407	internvl-1.5-8bit	C) Middle cerebral artery strokeNLThe image shows a hyperintense area in the right par	E	C	ANSWER	False
20060413	internvl-1.5-8bit	E) ScabiesNLThe image shows a hand with multiple small, red, and itchy	E	E	ANSWER	True
20070628	internvl-1.5-8bit	E) Digital ischemia.NLThe image shows signs of digital ischemia, which is a	E	E	ANSWER	True
20090910	internvl-1.5-8bit	A) AlendronateNLNLThe image shows nails with a yellow-brown discoloration,	E	A	ANSWER	False
20200820	internvl-1.5-8bit	E) Pruritic urticarial papules and plaques of pregnancy (PUPPP).	B	E	ANSWER	False
20090521	internvl-1.5-8bit	D) NeuroblastomaNLNLThe image shows a child with a swollen and discolored	D	D	ANSWER	True
20180726	internvl-1.5-8bit	B) Gonococcal conjunctivitis.NLThe symptoms described, such as purulent	E	B	ANSWER	False
20190509	internvl-1.5-8bit	C) Autosomal dominant polycystic kidney disease.NLThe image shows numerous cystic	C	C	ANSWER	True
20230713	internvl-1.5-8bit	A) Laryngeal amyloidosisNLThe presence of hyperkeratinized strat	B	A	ANSWER	False
20120209	internvl-1.5-8bit	A) Arcus juvenilusNLNLThe image shows a close-up of a person's eyes	E	A	ANSWER	False
20100708	internvl-1.5-8bit	A) AngioedemaNLThe image shows a significant swelling of the left arm compared to the	E	A	ANSWER	False
20130620	internvl-1.5-8bit	E) Sjögren's syndrome.NLThe patient's symptoms of xerostomia	E	E	ANSWER	True
20211118	internvl-1.5-8bit	E) Pyostomatitis vegetansNLNLThe image shows a tongue with multiple, small,	E	E	ANSWER	True
20180322	internvl-1.5-8bit	D) Cutaneous diphtheria.NLThe image shows a skin lesion that is consistent with	D	D	ANSWER	True
20190131	internvl-1.5-8bit	A) Drug-induced reactionNLThe patient's history of immunosuppression and the location of the	B	A	ANSWER	False
20141218	internvl-1.5-8bit	C) Diaphragmatic hernia.NLThe image shows a clear outline of the diaph	D	C	ANSWER	False
20120802	internvl-1.5-8bit	C) Dentinogenesis imperfectaNLThe image shows teeth with a yellowish-brown disc	D	C	ANSWER	False
20120816	internvl-1.5-8bit	D) NeurofibromatosisNLThe image shows a child with a large, asymmetrical	C	D	ANSWER	False
20061123	internvl-1.5-8bit	B) OsteonecrosisNLThe image shows a tooth with a yellowish discolor	B	B	ANSWER	True
20061109	internvl-1.5-8bit	D) Minocycline.NLThe skin changes in the image, characterized by hyperpigmentation	D	D	ANSWER	True
20191205	internvl-1.5-8bit	A) HydrocolposNLHydrocolpos is a condition where there is an accumulation of fluid	A	A	ANSWER	True
20180308	internvl-1.5-8bit	E) Osgood–Schlatter disease.NLThe image shows a radiograph of a knee	E	E	ANSWER	True
20220106	internvl-1.5-8bit	E) Vitamin B12 deficiencyNLNLThe patient's symptoms, including fatigue, progressive skin darkening on	E	E	ANSWER	True
20081002	internvl-1.5-8bit	E) Wilms' tumor.NLNLThe image shows a large, well-circumscribed mass in	B	E	ANSWER	False
20081016	internvl-1.5-8bit	D) Herpes simplex virus infection.NLNLThe image shows a corneal ulcer with a	D	D	ANSWER	True
20080320	internvl-1.5-8bit	E) Cecal volvulus.NLThe image shows a CT scan of the abdomen with a	A	E	ANSWER	False
20100520	internvl-1.5-8bit	B) OnchocerciasisNLNLThe image shows a skin condition characterized by numerous small,	B	B	ANSWER	True
20210204	internvl-1.5-8bit	B) Antisynthetase syndromeNLNLThe patient's symptoms, including painful, thickened,	B	B	ANSWER	True
20171130	internvl-1.5-8bit	D) Ecthyma gangrenosum.NLNLEcthyma gangrenos	D	D	ANSWER	True
20120419	internvl-1.5-8bit	D) TemozolomideNLNLTemozolomide is the most likely medication	B	D	ANSWER	False
20110519	internvl-1.5-8bit	A) EndometriomaNLThe most likely diagnosis for a woman with an umbilical n	A	A	ANSWER	True
20141030	internvl-1.5-8bit	B) Carotid cavernous fistula.NLNLThe image shows a patient with a red,	B	B	ANSWER	True
20220310	internvl-1.5-8bit	A) Bacillary angiomatosisNLThe patient's presentation, including the painful skin ul	D	A	ANSWER	False
20090319	internvl-1.5-8bit	E) Substernal goiter.NLThe image shows a large, rounded mass located in the subst	E	E	ANSWER	True
20150129	internvl-1.5-8bit	D) Subphrenic abscessNLThe image shows a well-circumscribed, fluid	E	D	ANSWER	False
20150101	internvl-1.5-8bit	D) Stevens-Johnson syndromeNLThe image shows a tongue with a diffuse erythemat	B	D	ANSWER	False
20140306	internvl-1.5-8bit	C) Dieulafoy's lesionNLDieulafoy's lesion is the most	A	C	ANSWER	False
20150115	internvl-1.5-8bit	D) Ogilvie’s syndrome.NLThe image shows a large, fluid-filled cyst	D	D	ANSWER	True
20100722	internvl-1.5-8bit	C) Pleural perforation.NLThe image shows a radiographic finding where the pleural space	C	C	ANSWER	True
20121115	internvl-1.5-8bit	A) Chlamydial cervicitisNLNLThe image shows a red, inflamed area within	E	A	ANSWER	False
20200611	internvl-1.5-8bit	D) Unilateral hypoglossal nerve palsy.NLThe image shows a tongue that is sw	A	D	ANSWER	False
20121101	internvl-1.5-8bit	C) Dandy-Walker malformationNLNLThe image shows a brain with a large cystic	A	C	ANSWER	False
20121129	internvl-1.5-8bit	C) Molluscum contagiosum.NLThe image shows a small, raised, flesh	D	C	ANSWER	False
20120223	internvl-1.5-8bit	A) Diabetic bullaeNLThe image shows multiple small, raised, and fluid-filled blisters	B	A	ANSWER	False
20080724	internvl-1.5-8bit	A) AmyloidosisNLNLThe image shows a tongue with a rough, bumpy texture and a	B	A	ANSWER	False
20190523	internvl-1.5-8bit	B) IgG4-related disease arteritis.NLThe image shows an aneurysmal dilat	B	B	ANSWER	True
20140925	internvl-1.5-8bit	D) StrokeNLThe image provided is a CT scan of the brain, which shows a large	D	D	ANSWER	True
20190912	internvl-1.5-8bit	A) Orbital metastasisNLNLThe image shows a woman with a history of breast cancer presenting	A	A	ANSWER	True
20220714	internvl-1.5-8bit	B) Peritonsillar abscessNLThe CT scan shows a well-circumscribed	C	B	ANSWER	False
20170831	internvl-1.5-8bit	E) CystineNLThe image provided is a CT scan of the abdomen and pelvis	D	E	ANSWER	False
20090709	internvl-1.5-8bit	C) Cryptococcus neoformansNLNLThe image shows a blood smear with a large	D	C	ANSWER	False
20220728	internvl-1.5-8bit	D) TetracyclineNLNLThe patient's symptoms and laboratory findings are consistent with those of	D	D	ANSWER	True
20210826	internvl-1.5-8bit	A) ActinomycosisNLThe image shows multiple abscesses surrounding an intrauterine	A	A	ANSWER	True
20140717	internvl-1.5-8bit	C) Hematopoietic systemNLNLThe image shows a person's lower leg with a visible	E	C	ANSWER	False
20110120	internvl-1.5-8bit	B) FolateNLThe rash shown in the image is consistent with a condition known as folate	C	B	ANSWER	False
20140703	internvl-1.5-8bit	E) TuberculosisNLThe image shows a patient with a reddish, raised les	E	E	ANSWER	True
20170824	internvl-1.5-8bit	A) Bronchial polyposis.NLThe image shows multiple polypoid lesions within the	E	A	ANSWER	False
20070830	internvl-1.5-8bit	C) Central retinal vein occlusion.NLNLThe image shows a retinal vein that appears to be	B	C	ANSWER	False
20140918	internvl-1.5-8bit	B) Familial multiple lipomatosisNLThe image shows a male with multiple lipomas,	B	B	ANSWER	True
20140515	internvl-1.5-8bit	B) Hand, foot, and mouth disease. The image shows a child with a rash that is	C	B	ANSWER	False
20080731	internvl-1.5-8bit	B) Erythema ab igneNLThe image shows a pattern of reddish-b	B	B	ANSWER	True
20140501	internvl-1.5-8bit	E) Traumatic diaphragmatic hernia.NLThe image shows a clear outline of the	D	E	ANSWER	False
20140529	internvl-1.5-8bit	D) SarcoidosisNLNLThe image shows a tattoo that resembles a sarcoid lesion	D	D	ANSWER	True
20180719	internvl-1.5-8bit	D) Vibrio vulnificus.NLThe patient's history of consuming raw seafood and the	D	D	ANSWER	True
20200604	internvl-1.5-8bit	C) Cutaneous metastasesNLThe patient's history of metastatic colon cancer and the	C	C	ANSWER	True
20140313	internvl-1.5-8bit	A) Albright's hereditary osteodystrophy.NLThe image shows the patient's feet	A	A	ANSWER	True
20221027	internvl-1.5-8bit	D) Multiple endocrine neoplasia type 2BNLNLThe patient's symptoms,	B	D	ANSWER	False
20051222	internvl-1.5-8bit	D) GlucagonomaNLThe image shows a skin lesion that is darkly pigmented	B	D	ANSWER	False
20210211	internvl-1.5-8bit	A) Bone marrow necrosisNLThe image shows a bone marrow specimen with areas of	A	A	ANSWER	True
20151008	internvl-1.5-8bit	C) Oral contraceptive useNLThe image shows a patient with a swollen eye and diplop	A	C	ANSWER	False
20220113	internvl-1.5-8bit	E) Pulmonary-artery rupture.NLThe image shows a large, irregularly shaped,	D	E	ANSWER	False
20051020	internvl-1.5-8bit	B) OsteopetrosisNLThe radiograph shows a skull with a characteristic appearance of oste	D	B	ANSWER	False
20091210	internvl-1.5-8bit	B) Atlanto-axial subluxation.NLThe image shows a radiograph of the	A	B	ANSWER	False
20110929	internvl-1.5-8bit	B) Lung abscessNLThe image shows a radiolucent area in the right lung,	A	B	ANSWER	False
20060202	internvl-1.5-8bit	E) Aortic aneurysm.NLThe image shows a large, rounded, and smooth	C	E	ANSWER	False
20060216	internvl-1.5-8bit	C) Chronic obstructive airways diseaseNLThe image shows a man with a history of cough	A	C	ANSWER	False
20110915	internvl-1.5-8bit	D) Porphyria cutanea tardaNLThe patient's history of chronic hepatitis C	D	D	ANSWER	True
20110901	internvl-1.5-8bit	C) DoxorubicinNLThe image shows a tongue with a characteristic purple-black discolor	C	C	ANSWER	True
20130425	internvl-1.5-8bit	C) Lisch nodules.NLNeurofibromatosis is a genetic disorder that causes	C	C	ANSWER	True
20201126	internvl-1.5-8bit	B) Morphine sulfate.NLNLMorphine sulfate is a medication that can cause the	D	B	ANSWER	False
20161124	internvl-1.5-8bit	A) Bladder perforation.NLNLThe image provided is a CT scan of the abdomen and	B	A	ANSWER	False
20061130	internvl-1.5-8bit	D) RoseolaNLThe image shows a child with a rash, which is a common symptom of	C	D	ANSWER	False
20231026	internvl-1.5-8bit	D) Reactive perforating collagenosisNLThe image shows a skin biopsy with a cup	D	D	ANSWER	True
20090122	internvl-1.5-8bit	B) DiaphragmNLThe image shows a chest X-ray with a visible disruption in the	B	B	ANSWER	True
20150312	internvl-1.5-8bit	B) Geographic tongueNLNLThe image shows a tongue with a pattern of white patches on a red	C	B	ANSWER	False
20171109	internvl-1.5-8bit	E) Hepatoduodenal ligament.NLThe image shows a classic sign of pneumoper	D	E	ANSWER	False
20130627	internvl-1.5-8bit	B) MethemoglobinemiaNLThe plaques on the ear are indicative of a	A	B	ANSWER	False
20141009	internvl-1.5-8bit	B) Granuloma annulareNLNLThe image shows a well-circumscribed, slightly	E	B	ANSWER	False
20230112	internvl-1.5-8bit	D) Ileocolic intussusception.NLThe CT scan shows a characteristic "target"	B	D	ANSWER	False
20081211	internvl-1.5-8bit	D) Turner syndrome.NLNLThe image shows a baby with a visible karyotype, which is a	D	D	ANSWER	True
20160616	internvl-1.5-8bit	A) Reactive epidermal hyperplasiaNLNLThe image shows a man with multiple, raised,	E	A	ANSWER	False
20070405	internvl-1.5-8bit	C) EchinococcosisNLThe image shows a liver with multiple cystic les	D	C	ANSWER	False
20160602	internvl-1.5-8bit	B) Hypocalcemia, hypophosphatemia, and hypokalemia.NLNLThe	A	B	ANSWER	False
20180906	internvl-1.5-8bit	D) Histoplasmosis.NLThe presence of multiple pulmonary nodules, peric	B	D	ANSWER	False
20150716	internvl-1.5-8bit	C) Apply cervical collar to stabilize the neck.NLNLIn a traumatic injury with foreign-object penetration	B	C	ANSWER	False
20100121	internvl-1.5-8bit	A) Cutaneous larva migransNLNLThe image shows a skin lesion with a central ul	A	A	ANSWER	True
20200827	internvl-1.5-8bit	A) Conjunctival squamous-cell carcinoma.NLNLThe image shows a red, raised les	A	A	ANSWER	True
20150702	internvl-1.5-8bit	A) Soft-tissue calcinosisNLThe image shows a patient with a condition that is consistent	A	A	ANSWER	True
20060831	internvl-1.5-8bit	D) Thoracic endometriosis.NLThe patient's symptoms of recurrent right-sided chest	D	D	ANSWER	True
20160825	internvl-1.5-8bit	D) Emphysematous prostatitisNLThe CT scan shows a large, gas-filled	D	D	ANSWER	True
20160414	internvl-1.5-8bit	B) Esophagogastric bypassNLThe physical finding in the image is indicative of	B	B	ANSWER	True
20220922	internvl-1.5-8bit	E) Relapsing PolychondritisNLRelapsing Polychondritis (RPC)	C	E	ANSWER	False
20070607	internvl-1.5-8bit	D) Central retinal artery occlusion.NLNLThe image shows a retinal fundus photograph with	A	D	ANSWER	False
20200402	internvl-1.5-8bit	A) Frey’s syndromeNLFrey's syndrome, also known as gustatory sweating	A	A	ANSWER	True
20160428	internvl-1.5-8bit	C) Cutaneous anthraxNLNLThe image shows a patient with multiple, raised, and ul	E	C	ANSWER	False
20090903	internvl-1.5-8bit	A) Baker's cystNLThe image shows a large, soft, and fluctuant mass in	A	A	ANSWER	True
20090917	internvl-1.5-8bit	D) Pelvic spleenNLHowell-Jolly bodies are red blood cells that have a	D	D	ANSWER	True
20200416	internvl-1.5-8bit	C) Metastatic adenocarcinomaNLThe image shows multiple hyperintense les	C	C	ANSWER	True
20150514	internvl-1.5-8bit	A) Oral lichen planusNLThe image shows a lesion on the tongue with a white	E	A	ANSWER	False
20090730	internvl-1.5-8bit	E) Right hemiparesis, gaze deviated to the right.NLNLThe image shows a right	C	E	ANSWER	False
20150528	internvl-1.5-8bit	C) MeaslesNLThe image shows a patient with a rash that is characteristic of measles	C	C	ANSWER	True
20190718	internvl-1.5-8bit	E) Benign tonsillar hypertrophy.NLThe image shows a large, unilateral mass on	C	E	ANSWER	False
20101014	internvl-1.5-8bit	B) Cerebral edemaNLDiabetic ketoacidosis (DKA) is a	D	B	ANSWER	False
20080522	internvl-1.5-8bit	D) Takayasu's arteritisNLThe image shows aortic narrowing and tort	E	D	ANSWER	False
20101028	internvl-1.5-8bit	D) Scleredema of diabetesNLNLThe image shows a patient with a skin condition that is	B	D	ANSWER	False
20190725	internvl-1.5-8bit	B) Anti-MDA5 dermatomyositisNLThe image shows multiple ulcerations on the	B	B	ANSWER	True
20070809	internvl-1.5-8bit	A) Molluscum contagiosumNLNLThe image shows multiple small, raised, and	B	A	ANSWER	False
20131114	internvl-1.5-8bit	D) Superior vena caval obstruction.	D	D	ANSWER	True
20210610	internvl-1.5-8bit	A) MucormycosisNLThe image shows hyphae with right-angled branching	C	A	ANSWER	False
20131128	internvl-1.5-8bit	A) Alopecia areataNLThe image shows a well-circumscribed area of	A	A	ANSWER	True
20101216	internvl-1.5-8bit	D) PsoriasisNLThe image shows a skin condition with raised, scaly, and	E	D	ANSWER	False
20101202	internvl-1.5-8bit	E) Treatment with bleomycin.NLNLThe image shows a person with a pattern of skin disc	E	E	ANSWER	True
20220512	internvl-1.5-8bit	B) Gaucher’s disease.NLThe image shows macrophages with a “wr	B	B	ANSWER	True
20060824	internvl-1.5-8bit	D) OrfNLThe lesion described, which developed after consuming raw meat from a sick goat	B	D	ANSWER	False
20160818	internvl-1.5-8bit	E) Intraventricular meningiomaNLThe image shows a large, well-circ	C	E	ANSWER	False
20180913	internvl-1.5-8bit	B) Flare of systemic lupus erythematosus.NLThe patient's history of	D	B	ANSWER	False
20150924	internvl-1.5-8bit	B) Median nerve compressionNLThe image shows a swelling on the back of the hand, which	A	B	ANSWER	False
20130801	internvl-1.5-8bit	B) Erythema migransNLNLThe image shows a cluster of erythematous	E	B	ANSWER	False
20191017	internvl-1.5-8bit	B) CalcinosisNLThe radiograph shows multiple rounded, dense, and well-circums	B	B	ANSWER	True
20191003	internvl-1.5-8bit	D) Voriconazole-induced periostitisNLNLThe patient's history of lung transplantation and	D	D	ANSWER	True
20081204	internvl-1.5-8bit	E) Tungiasis. The image shows a skin lesion on the finger with a small	E	E	ANSWER	True
20130815	internvl-1.5-8bit	D) TrypanosomiasisNLNLThe image shows a lesion on the patient's leg	D	D	ANSWER	True
20190321	internvl-1.5-8bit	E) NeurocysticercosisNLNeurocysticercosis is the most likely	E	E	ANSWER	True
20130829	internvl-1.5-8bit	C) KeloidNLThe image shows a cluster of raised, reddish-brown bumps	E	C	ANSWER	False
20170202	internvl-1.5-8bit	E) Persistent pupillary membranes.NLNLThe image shows a slit lamp examination of an eye	E	E	ANSWER	True
20071108	internvl-1.5-8bit	E) Fluoroquinolone antibioticNLThe most likely contributory treatment for the patient's symptoms	E	E	ANSWER	True
20170216	internvl-1.5-8bit	D) Ménétrier’s diseaseNLThe image shows a large, smooth,	D	D	ANSWER	True
20221208	internvl-1.5-8bit	C) Drug-Eluting Bead EmbolismNLThe most likely cause of the epider	C	C	ANSWER	True
20130418	internvl-1.5-8bit	B) Nummular eczemaNLNLThe lesions shown in the image are consistent with the	C	B	ANSWER	False
20160211	internvl-1.5-8bit	A) Geographic tongueNLGeographic tongue, also known as benign migrans, is characterized	A	A	ANSWER	True
20120621	internvl-1.5-8bit	A) Erythema induratumNLThe image shows a skin condition with raised, re	D	A	ANSWER	False
20201119	internvl-1.5-8bit	C) Blastic plasmacytoid dendritic-cell neoplasm.NLThe description provided	C	C	ANSWER	True
20200213	internvl-1.5-8bit	D) Intestinal lipomatosis.NLThe image shows multiple, well-circumscribed	D	D	ANSWER	True
20140102	internvl-1.5-8bit	B) Infectious mononucleosisNLThe patient's symptoms of fever, sore throat,	D	B	ANSWER	False
20110721	internvl-1.5-8bit	C) MucoceleNLThe image shows a small, bluish protrusion on the	C	C	ANSWER	True
20140116	internvl-1.5-8bit	A) Age-related macular degenerationNLNLThe image shows a fundus photograph of the eye,	E	A	ANSWER	False
20150305	internvl-1.5-8bit	B) Penile fracture. The image shows a contusion to the penis, which is a common	B	B	ANSWER	True
20221222	internvl-1.5-8bit	D) LeptospirosisNLNLThe patient's history of exposure to a contaminated water source	D	D	ANSWER	True
20091203	internvl-1.5-8bit	A) Central retinal vein occlusionNLNLThe image shows a retinal vein that appears to be	B	A	ANSWER	False
20231019	internvl-1.5-8bit	E) Testing for herpes simplex virusNLNLThe patient's symptoms, including painful lip crusting	D	E	ANSWER	False
20181004	internvl-1.5-8bit	E) Neurofibromatosis type 2NLNeurofibromatosis type	E	E	ANSWER	True
20051027	internvl-1.5-8bit	B) Infratentorial hemorrhage.NLNLThe image shows a patient with a red eye	A	B	ANSWER	False
20091217	internvl-1.5-8bit	B) Inferior rib notching.NLThe image shows a rib abnormality where the inferior rib	E	B	ANSWER	False
20071122	internvl-1.5-8bit	D) Polyostotic fibrous dysplasia.NLThe radiographs show a diffuse, lace	B	D	ANSWER	False
20221020	internvl-1.5-8bit	A) Delay in surgical intervention 24 hoursNLThe image shows a fracture of the humerus,	A	A	ANSWER	True
20080124	internvl-1.5-8bit	A) Dental abscessNLThe image shows a close-up of a person's mouth with a visible	E	A	ANSWER	False
20091029	internvl-1.5-8bit	A) LipoatrophyNLThe image shows a person's thigh with a significant loss of sub	A	A	ANSWER	True
20180118	internvl-1.5-8bit	C) Creutzfeld-Jakob disease.NLNLThe image shows hyperintensity of the cortical	C	C	ANSWER	True
20181206	internvl-1.5-8bit	B) Acute promyelocytic leukemia.NLNLThe presence of giant proeryth	D	B	ANSWER	False
20230105	internvl-1.5-8bit	A) Condylomata acuminataNLThe most likely diagnosis for the described lesions is	B	A	ANSWER	False
20091001	internvl-1.5-8bit	B) Crusted scabies.NLThe image shows thickened, crusted skin with deep f	B	B	ANSWER	True
20151231	internvl-1.5-8bit	C) Closed-angle glaucoma.NLThe image shows a fundus photograph of the eye,	E	C	ANSWER	False
20091015	internvl-1.5-8bit	B) Lymphogranuloma venereumNLThe image shows a close-up view of a	E	B	ANSWER	False
20060615	internvl-1.5-8bit	B) Prophyria cutanea tardaNLThe most likely diagnosis for this patient, based	C	B	ANSWER	False
20060601	internvl-1.5-8bit	C) Zenker's diverticulumNLThe radiograph shows a large, rounded, air-filled	C	C	ANSWER	True
20070412	internvl-1.5-8bit	E) MeningiomaNLNLThe image shows a well-circumscribed, hyperintense	E	E	ANSWER	True
20170406	internvl-1.5-8bit	C) Primary hyperoxaluriaNLPrimary hyperoxaluria is a group of inherited	C	C	ANSWER	True
20060629	internvl-1.5-8bit	A) ParotitisNLThe image shows a swollen and reddened area on the side	D	A	ANSWER	False
20080911	internvl-1.5-8bit	E) LymphangioleiomyomatosisNLNLThe image shows a chest X-ray	D	E	ANSWER	False
20110331	internvl-1.5-8bit	D) Mesenteric ischemia.NLThe image shows a CT scan of the abdomen with	D	D	ANSWER	True
20111013	internvl-1.5-8bit	A) AmyloidosisNLNLThe skin changes described, which developed during treatment for end-stage renal	B	A	ANSWER	False
20110127	internvl-1.5-8bit	A) Alcohol dependencyNLThe image shows a patient with a condition known as alcoholic liver disease, which	A	A	ANSWER	True
20140710	internvl-1.5-8bit	E) Rosacea.NLThe image shows a patient with a reddened face, which is	B	E	ANSWER	False
20070823	internvl-1.5-8bit	D) Chemotherapy treatmentNLNLThe image shows the hands of a person with visible signs of nail changes	D	D	ANSWER	True
20080508	internvl-1.5-8bit	B) Lichen planusNLThe image shows a pattern of small, flat-topped, pink	E	B	ANSWER	False
20220707	internvl-1.5-8bit	B) Drug reaction with eosinophilia and systemic symptoms.NLThe patient's symptoms and lab	B	B	ANSWER	True
20220908	internvl-1.5-8bit	B) Left Atrial Appendage ThrombusNLNLThe image shows a well-circumscribed	A	B	ANSWER	False
20130221	internvl-1.5-8bit	E) Torus mandibularisNLNLThe image shows a bony protuberance on the	E	E	ANSWER	True
20220505	internvl-1.5-8bit	A) Emphysematous aortitis due to Clostridium septicum.	A	A	ANSWER	True
20111006	internvl-1.5-8bit	C) Graves' disease.NLThe image shows a patient with a condition known as Graves'	C	C	ANSWER	True
20190530	internvl-1.5-8bit	D) Disseminated aspergillosis.NLThe image shows a large, ulcerative	C	D	ANSWER	False
20110324	internvl-1.5-8bit	E) Tinea versicolorNLThe image shows a rash with a characteristic pinkish hue and	A	E	ANSWER	False
20080904	internvl-1.5-8bit	D) Strongyloides stercoralisNLNLThe image shows a worm with a characteristic appearance	D	D	ANSWER	True
20170413	internvl-1.5-8bit	B) OsteopetrosisNLNLThe radiograph of the wrists shows dense bones with a	B	B	ANSWER	True
20220303	internvl-1.5-8bit	B) PellagraNLThe patient's symptoms of diarrhea, weight loss, and a rash	B	B	ANSWER	True
20151224	internvl-1.5-8bit	D) Kerley’s B lines.NLThe image shows a chest X-ray with multiple, bilateral	E	D	ANSWER	False
20181213	internvl-1.5-8bit	A) Kawasaki’s diseaseNLNLThe image shows a coronary angiogram with a prominent	A	A	ANSWER	True
20141023	internvl-1.5-8bit	A) Cutaneous leishmaniasisNLThe image shows a lesion on the fingert	A	A	ANSWER	True
20220317	internvl-1.5-8bit	C) Cystine and triple phosphate (struvite) crystalsNLNLThe crystals shown in	C	C	ANSWER	True
20180125	internvl-1.5-8bit	C) Osborn waveNLThe electrocardiogram (ECG) in the image shows a	C	C	ANSWER	True
20080131	internvl-1.5-8bit	A) Bone scanNLThe patient's symptoms of jaw pain and elevated alkaline phosphatase	A	A	ANSWER	True
20100916	internvl-1.5-8bit	B) Ehrlichiosis.NLNLThe image shows red blood cells (RBCs) with	C	B	ANSWER	False
20100902	internvl-1.5-8bit	D) Sarcoidosis.NLNLThe image shows bilateral hilar lymphadenopathy, which is a common	E	D	ANSWER	False
20171123	internvl-1.5-8bit	D) Killian-Jamieson’s triangle.NLNLThe Zenker’s diverticulum	B	D	ANSWER	False
20070201	internvl-1.5-8bit	B) Herpes simplex infectionNLNLThe image shows a cluster of small, red, and fluid	A	B	ANSWER	False
20070215	internvl-1.5-8bit	A) Central retinal artery occlusion.NLNLThe image shows a retinal fundus photograph with	A	A	ANSWER	True
20181011	internvl-1.5-8bit	A) ChemotherapyNLThe most likely underlying cause of the changes in the patient's fingernails	A	A	ANSWER	True
20090108	internvl-1.5-8bit	A) Spider angiomaNLThe image shows a reddish-purple lesion with radi	A	A	ANSWER	True
20080327	internvl-1.5-8bit	C) Condyloma acuminatumNLThe image shows a cluster of small, raised, flesh	E	C	ANSWER	False
20100527	internvl-1.5-8bit	A) Acoustic neuromaNLNLThe image shows a well-circumscribed, smooth, and	E	A	ANSWER	False
20200206	internvl-1.5-8bit	A) Sublingual epidermoid cystNLNLThe image shows a well-circumscribed	A	A	ANSWER	True
20160204	internvl-1.5-8bit	E) Giant-cell arteritisNLThe scalp findings, including the ulcerated lesions and	E	E	ANSWER	True
20161117	gemini-pro-vision	C) Epiphrenic diverticulum.\nThere is a collection of air in the region of the stomach bubble, which is separated from it by a thin line. This is known as an epiphrenic diverticulum. It is a benign outpouching of the stomach that can occur through a congenital defect or secondary to increased intragastric pressure. It is usually asymptomatic but can present with non-specific symptoms such as naus…	D	C	ANSWER	False
20110922	gemini-pro-vision	D) Yellow-nail syndrome.\nThe yellow-nail syndrome is characterized by yellow, thickened nails that separate from the nail bed. It is often associated with respiratory disease, such as chronic bronchitis or sinusitis.	D	D	ANSWER	True
20161103	gemini-pro-vision	B) Myasthenia gravis. The patient has ptosis that improves with the ice pack test. This suggests that the cause of the ptosis is a problem with neuromuscular transmission, rather than a problem with the muscle itself. Myasthenia gravis is a disorder of neuromuscular transmission that causes weakness and fatigability of the muscles. It is most commonly seen in young women, but it can also occur in…	B	B	ANSWER	True
20060209	gemini-pro-vision	B) Infectious mononucleosis.\nThe presence of exudative tonsillitis and cervical lymphadenopathy in a teenager is most likely infectious mononucleosis.	C	B	ANSWER	False
20230323	gemini-pro-vision	D) Neonatal herpes simplex virus\n\nThe neonate has clusters of vesicles on her torso and periumbilical region, as well as pharyngeal, nasal, and conjunctival mucosa. No lesions are seen on the mother\u2019s genitals or the placenta. This suggests that the neonate has neonatal herpes simplex virus (HSV). HSV is a common cause of neonatal infection, and it can be transmitted from the mother to the…	D	D	ANSWER	True
20141204	gemini-pro-vision	D) Hemorrhagic stroke.\nThis patient has a very high earlobe crease, which is associated with an increased risk of cerebral microbleeds and hemorrhagic stroke.	B	D	ANSWER	False
20211104	gemini-pro-vision	D) Spider bite.\n\nThe dusky center and surrounding erythema are most consistent with a spider bite. Dactylitis, erythema multiforme, and herpetic whitlow typically do not have a dusky center. Sporotrichosis typically presents with nodules and/or ulcers, not plaques.	D	D	ANSWER	True
20191031	gemini-pro-vision	D) Spider bite.NLNLThe dusky center and surrounding erythema are most consistent with a spider bite. Dactylitis, erythema multiforme, and herpetic whitlow typically do not have a dusky center. Sporotrichosis typically presents with nodules and/or ulcers, not plaques.	E	D	ANSWER	False
20051201	gemini-pro-vision	D) Leprosy.\nThe image shows a patient with swollen fingers and toes, which is a symptom of leprosy. Leprosy is a chronic infectious disease caused by the bacterium Mycobacterium leprae. It affects the skin, nerves, and mucous membranes.	A	D	ANSWER	False
20051215	gemini-pro-vision	D) Loa loa. The image shows a worm-like structure in the eye, which is most likely Loa loa. Loa loa is a filarial nematode that is transmitted by the bite of a deerfly. The adult worms live in the subcutaneous tissues and can migrate to the eye, causing a condition called loiasis.	D	D	ANSWER	True
20190307	gemini-pro-vision	E) Sister Mary Joseph's nodule \nSister Mary Joseph's nodule is a metastatic nodule in the umbilicus that is seen in patients with advanced abdominal or pelvic malignancy. The most common primary malignancy associated with Sister Mary Joseph's nodule is gastric cancer, followed by colorectal cancer and ovarian cancer.	E	E	ANSWER	True
20051229	gemini-pro-vision	E) Lingua villosa nigra.\nThe image shows a black hairy tongue, which is a benign condition caused by an overgrowth of filiform papillae on the tongue. It is usually asymptomatic and does not require treatment.	E	E	ANSWER	True
20230928	gemini-pro-vision	B) Chelation therapy. \n\nThe patient has a nonenhancing, T1-weighted, hyperintense signal in the basal ganglia on both sides, which is characteristic of manganese deposition. manganese toxicity, which can result from welding without personal protective equipment. Chelation therapy is the treatment of choice for manganese toxicity.	B	B	ANSWER	True
20230914	gemini-pro-vision	E) Voriconazole.\n\nThe patient is likely to have a diagnosis of aspergilloma, which is a fungus ball in a preexisting lung cavity. This can occur in the setting of old tuberculosis infection, which is likely the case in this patient. It can also occur in other conditions that cause lung cavities, such as sarcoidosis or silicosis. The treatment of aspergilloma is typically with an azole antifunga…	E	E	ANSWER	True
20210408	gemini-pro-vision	B) Punctate palmoplantar keratoderma. \nThis patient presents with hyperkeratotic, non-painful, non-pruritic papules and plaques on her hands and feet. These lesions are described as \punctate,\" which is characteristic of punctate palmoplantar keratoderma. In addition, the patient has a family history of similar lesions, which is also consistent with this diagnosis."	B	B	ANSWER	True
20101230	gemini-pro-vision	D) Parvovirus B19.\n\nThe rash associated with parvovirus B19 infection (also known as erythema infectiosum or fifth disease) typically starts on the face and then spreads to the trunk and extremities. It is characterized by small, red, flat spots that may itch. The rash can last for up to 10 days.	E	D	ANSWER	False
20230727	gemini-pro-vision	B) Schistosoma hematobium. Schistosoma hematobium based on the presence of eggs with a terminal spine in the urine. The patient is from an area where schistosomiasis is endemic, and the clinical presentation is consistent with the disease. The other choices are less likely because they do not have eggs with a terminal spine.	B	B	ANSWER	True
20180712	gemini-pro-vision	B) Cryptococcal meningitis.\n\nThe yeast cells with a clear halo seen on microscopy are Cryptococcus neoformans. This patient has meningitis caused by Cryptococcus neoformans, which is encapsulated by a polysaccharide capsule that appears as a clear halo on microscopy.	B	B	ANSWER	True
20140522	gemini-pro-vision	D) Thromboangiitis obliterans\n\nThromboangiitis obliterans. This is a condition that causes inflammation and blood clots in the blood vessels, usually in the hands and feet. It is also known as Buerger's disease. The symptoms of thromboangiitis obliterans include pain, numbness, and tingling in the affected areas, as well as skin ulcers and sores. The condition can be treated with medication, su…	A	D	ANSWER	False
20170608	gemini-pro-vision	B) Entamoeba histolytica\n\nThe image shows the presence of numerous Entamoeba histolytica organisms within the muscularis propria of the colon. The organisms are round or oval, with a single nucleus and a clear cytoplasm. They are surrounded by a thin layer of host tissue. The presence of these organisms is diagnostic of intestinal amebiasis.	E	B	ANSWER	False
20090924	gemini-pro-vision	E) Sinusitis.\nThe image shows a fluid-filled maxillary sinus. This is a classic presentation of sinusitis.	C	E	ANSWER	False
20060427	gemini-pro-vision	C) Kaposi sarcoma.\nKaposi sarcoma is the most likely diagnosis in this patient. It is a type of cancer that occurs in the blood vessels and can cause skin lesions, as well as lesions in other organs. It is most commonly seen in people with weakened immune systems, such as those with HIV/AIDS.	B	C	ANSWER	False
20230525	gemini-pro-vision	C) Obtain a computed tomography scan of chest.\n\nThe patient has a history of mitral-valve prolapse and of Hodgkin\u2019s lymphoma 20 years earlier. He now presents with dyspnea and has jugular venous distention, a holosystolic murmur at the cardiac apex, and diminished breath sounds in the lung bases. The chest radiograph shows a right upper lobe consolidation. The best next step is to obtain a…	B	C	ANSWER	False
20210805	gemini-pro-vision	D) Myiasis. Myiasis is a parasitic infection of the skin caused by fly larvae. The most common type of myiasis is cutaneous myiasis, which is caused by larvae of the Dermatobia hominis fly. This fly is found in Central and South America, and it lays its eggs on the skin of humans and animals. The larvae hatch and burrow into the skin, causing a boil-like lesion. The lesions are typically pruritic…	D	D	ANSWER	True
20180510	gemini-pro-vision	E) Multiple myeloma.\n\nThe \u201craindrop\u201d or \u201csalt and pepper\u201d skull is a classic finding in multiple myeloma. It is caused by the formation of osteolytic lesions, which are punched-out, round, or oval radiolucent areas in the bone.	E	E	ANSWER	True
20100304	gemini-pro-vision	E) Sarcoptes scabiei\n\nThe image shows a mite with a round body and four pairs of legs. The legs are short and thick, and the body is covered in short, stiff hairs. This is a Sarcoptes scabiei mite, which is the cause of scabies. Scabies is a mite infestation of the skin. The mites burrow into the skin and lay eggs. The eggs hatch into larvae, which feed on the skin and cause itching. The mites …	D	E	ANSWER	False
20230518	gemini-pro-vision	E) Malignant syphilis\nThe patient is a 44-year-old man with a history of HIV infection who presents with blackish-brown lamellated plaques on the limbs and scalp. malignant syphilis. This is a rare form of syphilis that occurs in patients with untreated or inadequately treated early syphilis. It is characterized by the presence of large, destructive skin lesions that can involve the bones, joint…	E	E	ANSWER	True
20111208	gemini-pro-vision	D) Pemphigus vulgaris.\nPemphigus vulgaris is an autoimmune disease that causes blisters on the skin and mucous membranes. The blisters are caused by antibodies that attack the desmoglein proteins, which are responsible for holding the skin cells together. Pemphigus vulgaris is a rare disease, but it can be fatal if it is not treated.	D	D	ANSWER	True
20090702	gemini-pro-vision	B) Intravitreal hemorrhage.\nThe image shows a large amount of blood in the vitreous body of the eye. This is likely due to a tear in the retina, which is the light-sensitive tissue at the back of the eye. The blood is putting pressure on the lens of the eye, which is causing it to bulge forward. This is a serious condition that can lead to blindness if not treated promptly.	E	B	ANSWER	False
20090716	gemini-pro-vision	B) Chronic constipation.\nThe image shows a large amount of stool in the colon, which is a sign of chronic constipation.	D	B	ANSWER	False
20100311	gemini-pro-vision	B) Diphyllobothrium latum\n\nThe image shows a fish tapeworm, which is a type of tapeworm that can cause colicky abdominal pain and loose stool. Fish tapeworms are found in raw or undercooked fish, and they can be transmitted to humans who eat these fish. The tapeworms attach to the intestinal wall and can cause a variety of symptoms, including abdominal pain, diarrhea, weight loss, and malnutrit…	B	B	ANSWER	True
20190919	gemini-pro-vision	B) Diphyllobothrium latumNLNLThe image shows a fish tapeworm, which is a type of tapeworm that can cause colicky abdominal pain and loose stool. Fish tapeworms are found in raw or undercooked fish, and they can be transmitted to humans who eat these fish. The tapeworms attach to the intestinal wall and can cause a variety of symptoms, including abdominal pain, diarrhea, weight loss, and malnutrit…	D	B	ANSWER	False
20070621	gemini-pro-vision	B) Wegener's granulomatosis.\nThe patient presented with hypertension, proteinuria, and renal failure. This suggests a systemic vasculitis. Wegener's granulomatosis. This is a rare disease that causes inflammation of the blood vessels. It can affect the lungs, kidneys, and other organs. The inflammation can lead to tissue damage and organ failure.	B	B	ANSWER	True
20200430	gemini-pro-vision	B) Amelanotic uveal melanoma\n\nThis patient presents with a history of intravenous drug use, which increases the risk of endocarditis and subsequent septic emboli. an amelanotic uveal melanoma given the patient's age, history of IV drug use, and the appearance of the lesion on exam and pathology. The lesion is described as \yellow-white\" and \"4 mm by 3 mm by 1 mm,\" which is consistent with th…	D	B	ANSWER	False
20100107	gemini-pro-vision	D) Paraneoplastic pemphigoid\n\nThe patient presents with multiple round erythematous plaques with silvery scale. These are surrounded by concentric rings of smaller papules and vesicles. This is the classic presentation of paraneoplastic pemphigoid.	C	D	ANSWER	False
20150730	gemini-pro-vision	D) Systemic sclerosis.\nThe radiographic changes seen in this patient are most likely due to scleroderma. This is a disease that causes the skin and other tissues to become thick and stiff. It can also affect the joints, causing them to become painful and swollen. The changes seen in this patient's hands are characteristic of scleroderma.	A	D	ANSWER	False
20090514	gemini-pro-vision	E) Thalassemia minor\n\nThe red blood cells in the image have a decreased amount of hemoglobin, which gives them a pale appearance. This is a condition known as hypochromia. Thalassemia minor is a type of hypochromic anemia that is caused by a genetic defect in the production of hemoglobin.	C	E	ANSWER	False
20060803	gemini-pro-vision	E) Thalassemia minorNLNLThe red blood cells in the image have a decreased amount of hemoglobin, which gives them a pale appearance. This is a condition known as hypochromia. Thalassemia minor is a type of hypochromic anemia that is caused by a genetic defect in the production of hemoglobin.	C	E	ANSWER	False
20060817	gemini-pro-vision	E) Thalassemia minorNLNLThe red blood cells in the image have a decreased amount of hemoglobin, which gives them a pale appearance. This is a condition known as hypochromia. Thalassemia minor is a type of hypochromic anemia that is caused by a genetic defect in the production of hemoglobin.	A	E	ANSWER	False
20090528	gemini-pro-vision	D) Squamous cell carcinoma.\nThis is a chest x-ray of a patient with a large cavitary lesion in the upper lobe of the right lung with a \fallen leaf\" appearance, which is pathognomonic for squamous cell carcinoma."	C	D	ANSWER	False
20160630	gemini-pro-vision	B) Defect in glucuronidation leading to hyperbilirubinemia.\nThe image shows greenish discoloration of the gallbladder, which is a feature of Dubin-Johnson syndrome. This is caused by a defect in the enzyme responsible for glucuronidation of bilirubin, leading to an increase in serum bilirubin levels.	E	B	ANSWER	False
20150917	gemini-pro-vision	E) COPD\nThe most likely diagnosis based on the image is necrotizing ulcerative gingivitis. This is a condition that is characterized by the rapid destruction of the gums and other tissues in the mouth. It is most commonly seen in people who have leukemia, Crohn's disease, or who are taking phenytoin or are pregnant. COPD is not a risk factor for necrotizing ulcerative gingivitis.	E	E	ANSWER	True
20180920	gemini-pro-vision	E) COPDNLThe most likely diagnosis based on the image is necrotizing ulcerative gingivitis. This is a condition that is characterized by the rapid destruction of the gums and other tissues in the mouth. It is most commonly seen in people who have leukemia, Crohn's disease, or who are taking phenytoin or are pregnant. COPD is not a risk factor for necrotizing ulcerative gingivitis.	E	E	ANSWER	True
20121122	gemini-pro-vision	B) Hodgkin's lymphoma. \n\nThe Reed-Sternberg cells have prominent nucleoli and are surrounded by a sea of small lymphocytes.	A	B	ANSWER	False
20150903	gemini-pro-vision	E) Arachnoid cyst.\nThis is a well-circumscribed, round, extra-axial collection with no enhancement. It is most likely an arachnoid cyst.	E	E	ANSWER	True
20100715	gemini-pro-vision	B) Chloroquine.\n\nChloroquine, an antimalarial medication, can cause hair shaft abnormalities, including the \beaded hair\" appearance seen in this image."	B	B	ANSWER	True
20150122	gemini-pro-vision	D) Pulmonary embolism.\nThere is a filling defect in the right lower lobe pulmonary artery concerning for a pulmonary embolism.	B	D	ANSWER	False
20090312	gemini-pro-vision	D) Right upper lobe. There is an area of consolidation in the right upper lobe of the lung. This is an area where the lung tissue is inflamed and filled with fluid, which makes it appear whiter on the radiograph.	B	D	ANSWER	False
20110512	gemini-pro-vision	E) Zenker's diverticulum.\nThis patient has multiple large veins over her chest and neck. The veins are likely collateral vessels that have developed as a result of an obstruction in the superior vena cava (SVC). The most likely cause of SVC obstruction in this patient is a Zenker's diverticulum. A Zenker's diverticulum is a pouch that forms in the wall of the esophagus. It can compress the SVC, …	A	E	ANSWER	False
20100701	gemini-pro-vision	E) Rathke cleft cyst.\nRathke cleft cyst. This is a benign cystic lesion that arises from remnants of the Rathke pouch. It is typically located in the sella turcica, as in this case. Rathke cleft cysts are usually asymptomatic, but they can cause symptoms such as headaches, visual disturbances, and hypopituitarism.	D	E	ANSWER	False
20191024	gemini-pro-vision	D) Tularemia. tularemia based on the constellation of symptoms, including fever, arthralgias, myalgias, headache, and a maculopapular rash on the feet and hands with pustule formation, in a patient with a history of exposure to rats.	B	D	ANSWER	False
20100729	gemini-pro-vision	B) \u03b22-microglobulin.\n\nThis patient has multiple myeloma, which is a cancer of the plasma cells. The most common laboratory abnormality in multiple myeloma is an elevated \u03b22-microglobulin level.	A	B	ANSWER	False
20211111	gemini-pro-vision	B) Gingival melanoma. \nThe bluish-black discoloration along the gingiva is most likely due to melanin deposition, which is a hallmark of melanoma. The rapid expansion over the past year suggests that this is a rapidly growing tumor, which is also characteristic of melanoma.	B	B	ANSWER	True
20120412	gemini-pro-vision	B) Gingival melanoma. NLThe bluish-black discoloration along the gingiva is most likely due to melanin deposition, which is a hallmark of melanoma. The rapid expansion over the past year suggests that this is a rapidly growing tumor, which is also characteristic of melanoma.	E	B	ANSWER	False
20190110	gemini-pro-vision	C) Erythema gyratum repens. Erythema gyratum repens is characterized by multiple concentric, raised, erythematous plaques that form a gyrate pattern. It is most commonly associated with underlying malignancy, most commonly lung or GI malignancy.	C	C	ANSWER	True
20081009	gemini-pro-vision	D) Hidrocystoma.\nThe lesion is a firm, yellow/flesh colored, smooth, round, cystic nodule, which is consistent with a hidrocystoma.	C	D	ANSWER	False
20120823	gemini-pro-vision	D) Middle cerebral artery dissection. \nThis is a CT scan of the head showing a middle cerebral artery dissection. The dissection is causing a narrowing of the artery, which can lead to a stroke.	A	D	ANSWER	False
20141211	gemini-pro-vision	D) Rickets.\nrickets. This is a condition that causes the bones to become soft and weak. It is most commonly seen in children, but it can also occur in adults. Rickets is caused by a deficiency of vitamin D, calcium, or phosphate. In adults, it is most commonly caused by a deficiency of vitamin D. The symptoms of rickets include bone pain, muscle weakness, and fatigue. In severe cases, it can als…	C	D	ANSWER	False
20191226	gemini-pro-vision	C) Fallopian tube torsion \n\nThe image shows a dark, swollen, and twisted structure. This is the fallopian tube. Torsion of the fallopian tube occurs when the tube twists around its supporting ligaments, cutting off its blood supply. This can cause severe pain and can lead to tissue death if not treated promptly.	C	C	ANSWER	True
20061116	gemini-pro-vision	A) Pericardial hydatid cysts.\nThe image shows multiple cystic lesions with daughter cysts within the pericardium. This appearance is most likely due to pericardial hydatid cysts.	E	A	ANSWER	False
20061102	gemini-pro-vision	D) Carpal tunnel syndrome.\nThe image shows swelling of the flexor tendons within the carpal tunnel.	C	D	ANSWER	False
20200220	gemini-pro-vision	D) Chronic Chagas' heart disease\n\nThe image shows a heart with biventricular enlargement and multiple areas of fibrosis (yellow-tan areas). These findings are most likely due to chronic Chagas' heart disease, which is caused by the protozoan Trypanosoma cruzi. This disease is endemic to Latin America, but cases are increasingly being seen in the United States due to immigration.	B	D	ANSWER	False
20180329	gemini-pro-vision	E) Hand, foot, and mouth disease. This is a common viral illness that affects children and is characterized by fever, sore throat, tongue ulcerations, and blisters on the palms and soles. The blisters are typically small and round, and they may be painful. The illness is usually mild and resolves within a few weeks.	E	E	ANSWER	True
20081023	gemini-pro-vision	D) Rheumatoid arthritis\nThe nail pitting seen in this patient is a classic presentation of Rheumatoid arthritis.	E	D	ANSWER	False
20220127	gemini-pro-vision	C) Lisch nodules.\nThese are small, benign tumors that grow on the iris. They are typically found in people with neurofibromatosis type 1, a genetic disorder that causes tumors to grow on nerves. Lisch nodules are usually asymptomatic and do not require treatment.	C	C	ANSWER	True
20091224	gemini-pro-vision	D) Scabies.\nScabies. This is based on the appearance of the lesion, which is a small, itchy, red bump that has been excoriated. Scabies is a mite that burrows into the skin and causes itching and irritation. The mites are spread through close contact with an infected person or animal.	D	D	ANSWER	True
20180315	gemini-pro-vision	D) Scabies.NLScabies. This is based on the appearance of the lesion, which is a small, itchy, red bump that has been excoriated. Scabies is a mite that burrows into the skin and causes itching and irritation. The mites are spread through close contact with an infected person or animal.	C	D	ANSWER	False
20120809	gemini-pro-vision	E) Takayasu arteritis. This angiogram shows changes that are highly suggestive of Takayasu arteritis, which is a form of vasculitis that affects medium and large arteries. The changes seen in this angiogram include narrowing of the arteries, as well as areas of dilation and inflammation. These changes can lead to a variety of symptoms, including chest pain, shortness of breath, and fatigue. Takay…	D	E	ANSWER	False
20180301	gemini-pro-vision	B) Acute angle-closure glaucoma. The patient presented with severe pain and blurred vision in the left eye. A left eye exam revealed a mid-dilated pupil unresponsive to light, red conjunctiva, diminished visual acuity, and increased intraocular pressure. These are all symptoms of acute angle-closure glaucoma, which is a medical emergency that can lead to permanent vision loss.	B	B	ANSWER	True
20100930	gemini-pro-vision	D) Raynaud phenomenon.\nRaynaud phenomenon is a condition that affects blood flow to the fingers and toes. It is caused by spasms of the blood vessels, which can be triggered by cold temperatures, stress, or smoking. Symptoms of Raynaud phenomenon include pain, numbness, and tingling in the fingers and toes. The fingers may also turn white, blue, or red. In severe cases, the skin on the fingers a…	B	D	ANSWER	False
20210225	gemini-pro-vision	A) Tracheal agenesis with bronchoesophageal fistula.\n\nThe image shows a contrast-filled esophagus ending blindly at the level of the carina. This suggests that the trachea is atretic and there is a fistula between the esophagus and the right mainstem bronchus.	A	A	ANSWER	True
20150108	gemini-pro-vision	A) Tracheal agenesis with bronchoesophageal fistula.NLNLThe image shows a contrast-filled esophagus ending blindly at the level of the carina. This suggests that the trachea is atretic and there is a fistula between the esophagus and the right mainstem bronchus.	A	A	ANSWER	True
20220331	gemini-pro-vision	D) Ophthalmomyiasis.\nophthalmomyiasis. The patient has a history of gardening near a horse and sheep farm, which suggests that he was exposed to flies that could have laid eggs in his eye. The eggs hatched into larvae, which are now causing the itching sensation.	D	D	ANSWER	True
20080103	gemini-pro-vision	E) Frostbite.\n\nThe dusky, mottled appearance of the skin with a fine, reticular pattern is characteristic of frostbite.	C	E	ANSWER	False
20221013	gemini-pro-vision	A) Acral lentiginous melanoma. \nThe parallel ridge pattern and brown color seen on dermoscopy are characteristic of acral lentiginous melanoma.	D	A	ANSWER	False
20140327	gemini-pro-vision	D) Episcleritis.\nThe image shows circumlimbal injection without corneal involvement, which is typical of episcleritis.	C	D	ANSWER	False
20080117	gemini-pro-vision	D) Furuncular myiasis.\nThe lesion is a boil-like nodule with a central pore containing a white larva.	D	D	ANSWER	True
20120216	gemini-pro-vision	D) Myeloma.\nThe most likely underlying diagnosis is multiple myeloma (MM), which is a cancer of the plasma cells. The characteristic skin lesion of MM is a solitary or multiple round or oval, soft, reddish-blue nodule that blanches on pressure. These lesions are known as \myelomas\" and are caused by the infiltration of the skin by plasma cells."	A	D	ANSWER	False
20121108	gemini-pro-vision	E) Total hip replacement.\n\nThe presence of metal and the irregular circular shape of the foreign object in the region of the hip joint indicates that the patient recently underwent a total hip replacement procedure.	A	E	ANSWER	False
20200618	gemini-pro-vision	D) Candidiasis. \n\nThe white, sharply demarcated, adherent plaques on the sides of the tongue are characteristic of candidiasis. Oral hairy leukoplakia typically presents as corrugated white plaques on the lateral borders of the tongue. Lichen planus usually manifests as white, lacy, reticular plaques on the buccal mucosa and tongue. Human papillomavirus infection typically presents as exophytic…	E	D	ANSWER	False
20120202	gemini-pro-vision	D) Pneumothorax.\nThere is a collection of air between the chest wall and the lung, which is known as a pneumothorax. It can be caused by a tear in the lung tissue or by air leaking from the lung into the space between the lung and the chest wall. This can cause pain, shortness of breath, and a cough.	D	D	ANSWER	True
20111020	gemini-pro-vision	D) Pneumothorax.NLThere is a collection of air between the chest wall and the lung, which is known as a pneumothorax. It can be caused by a tear in the lung tissue or by air leaking from the lung into the space between the lung and the chest wall. This can cause pain, shortness of breath, and a cough.	B	D	ANSWER	False
20180705	gemini-pro-vision	E) Cystic echinococcosis.\nThe man had a large hepatic cyst. He lived in Morocco, where echinococcosis is endemic. cystic echinococcosis.	E	E	ANSWER	True
20190516	gemini-pro-vision	D) Duodenal atresia.\nThis is a classic \u201cdouble bubble\u201d appearance of duodenal atresia. The stomach is filled with air and fluid, as is the proximal duodenum. The atresia is usually located just distal to the ampulla of Vater.	A	D	ANSWER	False
20190502	gemini-pro-vision	C) Uveal melanoma.\n\nThe combination of a right orbital mass with hepatic and abdominal lymphadenopathy suggests metastatic disease. Uveal melanoma is the most likely primary tumor given the patient's age and the location of the metastases.	C	C	ANSWER	True
20140904	gemini-pro-vision	D) Gastroschisis.\nThere is a large defect in the anterior abdominal wall through which the abdominal contents are herniated.	C	D	ANSWER	False
20130207	gemini-pro-vision	B) Herpes simplex.\nThe ulcers have the typical appearance of herpes simplex: small, round, and shallow with a red base. They are also located on the lip, which is a common site for herpes simplex.	E	B	ANSWER	False
20170810	gemini-pro-vision	B) Eczema herpeticum.\nThis 8-year-old girl with atopic dermatitis presented with a 3-day history of diffuse eruption of pruritic, umbilicated, erythematous vesicles with erosion and crusting on the flexor surfaces of the legs and arms. This is a classic presentation of eczema herpeticum, which is a rare but serious complication of atopic dermatitis. It is caused by the herpes simplex virus (HSV)…	B	B	ANSWER	True
20111222	gemini-pro-vision	B) Decompression sickness.\n\nB) Decompression sickness. The image shows a classic case of decompression sickness, also known as the bends. This occurs when a person is exposed to a sudden decrease in pressure, such as when scuba diving or flying at high altitudes. The nitrogen in the person's blood can then form bubbles, which can cause pain, skin rashes, and other symptoms.	C	B	ANSWER	False
20220721	gemini-pro-vision	E) Myasthenia gravis.\nThe patient has ptosis that worsens at the end of the day, which is characteristic of myasthenia gravis. The drooping of the left eyelid when the right eyelid is manually raised is known as the \lid twitch\" sign, which is also seen in myasthenia gravis."	E	E	ANSWER	True
20210812	gemini-pro-vision	B) Cholangiocarcinoma.\n\nThe Peutz-Jeghers syndrome is characterized by gastrointestinal hamartomatous polyps and mucocutaneous pigmentation. Patients are at increased risk of developing gastrointestinal and extra-gastrointestinal malignancies. The most common malignancy is small-bowel adenocarcinoma, followed by colorectal and pancreatic adenocarcinoma. Cholangiocarcinoma is a rare malignancy t…	D	B	ANSWER	False
20170622	gemini-pro-vision	D) Raynaud syndrome.\nThis patient has Raynaud phenomenon, which is characterized by recurrent attacks of vasospasm in the fingers, toes, ears, or nose. The attacks are typically triggered by cold exposure or stress. The fingers typically turn white, then blue, and then red as the vasospasm resolves. The patient has no other symptoms or signs of systemic disease, such as joint pain, skin changes,…	B	D	ANSWER	False
20190926	gemini-pro-vision	D) Pigmented villonodular synovitis.\nThe radiograph shows multiple, round, or ovoid radiopaque foci within the synovium of the knee joints, which is pathognomonic of pigmented villonodular synovitis.	A	D	ANSWER	False
20140911	gemini-pro-vision	D) Pigmented villonodular synovitis.NLThe radiograph shows multiple, round, or ovoid radiopaque foci within the synovium of the knee joints, which is pathognomonic of pigmented villonodular synovitis.	D	D	ANSWER	True
20110303	gemini-pro-vision	B) Gastric bezoar.\nThis is an X-ray image of a bezoar, which is a collection of undigested food that accumulates in the stomach. Bezoars can cause a variety of symptoms, including abdominal pain, nausea, and vomiting. They can also lead to complications such as bowel obstruction and perforation.	E	B	ANSWER	False
20110317	gemini-pro-vision	B) Mosquito.\n\nThe image shows the presence of trypomastigotes in the blood, which are the infective stage of the protozoan parasite Trypanosoma brucei. This parasite is responsible for causing African sleeping sickness, a disease that is transmitted by the bite of an infected tsetse fly. The other vectors listed are not involved in the transmission of African sleeping sickness.	A	B	ANSWER	False
20080710	gemini-pro-vision	D) Psoriasis.\nThe Wood's lamp examination is used to aid in the diagnosis of various skin conditions. In this case, the presence of silvery white scaling on the skin under Wood's light suggests the diagnosis of psoriasis.	E	D	ANSWER	False
20140508	gemini-pro-vision	B) Granuloma annulare.\nThe presence of raised, red, firm, well-circumscribed, round/oval papules/plaques supports the diagnosis of granuloma annulare.	E	B	ANSWER	False
20170420	gemini-pro-vision	D) Pyogenic granuloma.\nThe lesion is a rapidly growing, fleshy, vascularized nodule that is likely to bleed easily if traumatized. a pyogenic granuloma.	D	D	ANSWER	True
20210422	gemini-pro-vision	D) Pyogenic granuloma.NLThe lesion is a rapidly growing, fleshy, vascularized nodule that is likely to bleed easily if traumatized. a pyogenic granuloma.	D	D	ANSWER	True
20200625	gemini-pro-vision	E) Eosinophilic ulcer.\n\nThe punched-out, painful ulcer on the tongue is most likely caused by an eosinophilic ulcer. Eosinophilic ulcers are typically found in patients with underlying medical conditions, such as end-stage renal disease, diabetes mellitus, and microscopic polyangiitis. The ulcers are often painful and can be accompanied by fever and other systemic symptoms.	A	E	ANSWER	False
20090305	gemini-pro-vision	D) Trichophyton rubrum infection\n\nThe greenish discoloration of the nails is most likely due to a fungal infection, specifically Trichophyton rubrum. This type of fungal infection is common and can affect the nails, skin, and hair. It is often spread through direct contact with an infected person or animal, or through contact with contaminated objects.	E	D	ANSWER	False
20221006	gemini-pro-vision	A) Arsenic toxicity.\n\narsenic toxicity. The patient presents with hypopigmented macules on a background of hyperpigmentation, creating a raindrop-like appearance on the chest and back. This is a classic presentation of arsenic toxicity. The patient also has a history of drinking water from a well that is contaminated with arsenic. This is a known risk factor for arsenic toxicity.	A	A	ANSWER	True
20110505	gemini-pro-vision	A) Arsenic toxicity.NLNLarsenic toxicity. The patient presents with hypopigmented macules on a background of hyperpigmentation, creating a raindrop-like appearance on the chest and back. This is a classic presentation of arsenic toxicity. The patient also has a history of drinking water from a well that is contaminated with arsenic. This is a known risk factor for arsenic toxicity.	D	A	ANSWER	False
20181220	gemini-pro-vision	D) Herpetic whitlow.\nHerpetic whitlow is caused by the herpes simplex virus and typically presents with vesicles on the fingers that can become secondarily infected and appear necrotic. The discoloration and pain in the fingers, along with the absence of fever and palpable pulses, suggest that this is the most likely diagnosis.	B	D	ANSWER	False
20151217	gemini-pro-vision	B) Sjogren's syndrome.\nSjogren's syndrome is an autoimmune disease that affects the exocrine glands, which produce saliva and tears. Symptoms of Sjogren's syndrome can include dry eyes, dry mouth, joint pain, and fatigue. In some cases, Sjogren's syndrome can also affect the kidneys, lungs, and blood vessels. The most likely diagnosis associated with these findings and symptoms of eye and ear pa…	A	B	ANSWER	False
20151203	gemini-pro-vision	E) Pyogenic granuloma.\nThe lesion is a friable, bleeding papule arising from the nail matrix. It is most likely a pyogenic granuloma.	A	E	ANSWER	False
20220324	gemini-pro-vision	D) Livedo reticularis.\nLivedo reticularis is a physical exam finding characterized by a purplish discoloration of the skin that resembles a fishnet or lace pattern. It is caused by cholesterol embolization in this case, but can also be caused by other conditions such as vasculitis, cryoglobulinemia, and antiphospholipid syndrome.	D	D	ANSWER	True
20120405	gemini-pro-vision	B) Lepromatous leprosy.\nThe image shows a patient with the typical \leonine facies\" of lepromatous leprosy, characterized by diffuse infiltration and thickening of the skin, especially on the face, giving a lion-like appearance."	B	B	ANSWER	True
20210218	gemini-pro-vision	B) Castleman disease.\nThis 80-year-old man has a large, well-circumscribed, cystic mass that has caused compression of the surrounding structures. The differential diagnosis for such a mass includes a urachal mucinous cystic tumor, an abdominal aortic aneurysm, and Castleman disease. The presence of calcifications within the mass suggests that the most likely diagnosis is Castleman disease.	C	B	ANSWER	False
20151029	gemini-pro-vision	E) Ankle-brachial index.\nThe ankle-brachial index (ABI) is a non-invasive test that compares the blood pressure in the ankle to the blood pressure in the arm. It is used to screen for peripheral artery disease (PAD), which is a narrowing of the arteries in the legs. However, in this case, the ankle-brachial index would not be useful because the patient has a large ulcer on the heel. The ulcer is…	D	E	ANSWER	False
20191219	gemini-pro-vision	E) Amyloid angiopathy.\nThese lesions are consistent with petechiae, which are small, round, non-blanching spots caused by bleeding into the skin. Petechiae can be a sign of a number of different conditions, including vasculitis, thrombocytopenia, and bleeding disorders. In this case, the most likely diagnosis is amyloid angiopathy. Amyloid angiopathy is a condition in which amyloid deposits buil…	C	E	ANSWER	False
20140130	gemini-pro-vision	E) Paget's disease.\n\nThe radiolucent, cotton-wool appearance with a \u201cground-glass\u201d pattern in the subchondral bone of the pelvis and proximal femurs is pathognomonic for Paget\u2019s disease.	D	E	ANSWER	False
20110707	gemini-pro-vision	C) Hydropneumothorax.\nThere is a collection of air and fluid in the pleural space, causing compression of the underlying lung tissue. This can be caused by a variety of conditions, such as trauma, infection, or pulmonary embolism.	C	C	ANSWER	True
20230309	gemini-pro-vision	C) Malignant acanthosis nigricans\n\nThe skin lesions are velvety, pigmented, and have a papillomatous appearance. These are classic features of acanthosis nigricans. In addition, the patient has new-onset heartburn, fatigue, and unintentional weight loss. These symptoms may be caused by an underlying malignancy. The CT scan shows a large mass in the pancreas. This mass is likely the cause of the…	C	C	ANSWER	True
20151015	gemini-pro-vision	B) Autoantibodies to desmosomes in the epidermis\n\nThe image shows a patient with Pemphigus Vulgaris, an autoimmune disease that causes blistering of the skin and mucous membranes. The best test to diagnose this condition is to perform a skin biopsy and look for autoantibodies to desmosomes in the epidermis.	E	B	ANSWER	False
20151001	gemini-pro-vision	D) Eggs hatch in the small intestine.\n\nThe image shows a CT scan of the abdomen with a round, coiled structure in the small intestine. This is most likely an adult Ascaris lumbricoides, a type of roundworm. The adult worms live in the small intestine and can cause a variety of symptoms, including abdominal pain, diarrhea, and weight loss. In some cases, they can also cause intestinal obstructio…	B	D	ANSWER	False
20091231	gemini-pro-vision	D) Pigmented purpuric dermatosis\n\nThe patient has a 4-year history of diabetes and presents with a rash on his leg. The rash is characterized by red, scaly patches with some areas of blistering. This is most likely pigmented purpuric dermatosis, which is a skin condition that is often seen in people with diabetes. Pigmented purpuric dermatosis is caused by damage to the blood vessels in the ski…	C	D	ANSWER	False
20110908	gemini-pro-vision	E) Monosodium urate.\nThe needle-shaped crystals seen in the image are characteristic of monosodium urate crystals, which are commonly found in gout.	E	E	ANSWER	True
20060223	gemini-pro-vision	D) Salbutamol.\n\nThe anisocoria is likely caused by the use of salbutamol, a beta-2 adrenergic agonist, which can cause mydriasis.	B	D	ANSWER	False
20120607	gemini-pro-vision	D) Obstructive parotitis.\nThere is diffuse enlargement of the parotid gland with no obvious abscess. There are calculi within the parotid duct.	D	D	ANSWER	True
20130404	gemini-pro-vision	B) Echinococcal infection.\nThe CT scan shows a large, round, cystic lesion in the liver, with daughter cysts. This is most likely an echinococcal infection, which is caused by the Echinococcus granulosus or Echinococcus multilocularis tapeworm.	D	B	ANSWER	False
20190103	gemini-pro-vision	D) Eosinophilic esophagitis.\n\nThe image shows concentric rings in the esophagus, which is a classic presentation of eosinophilic esophagitis.	D	D	ANSWER	True
20190117	gemini-pro-vision	D) Radial keratotomy. This patient has undergone a surgical procedure known as radial keratotomy, in which incisions are made in the cornea in a spoke-like pattern in order to correct nearsightedness.	D	D	ANSWER	True
20120830	gemini-pro-vision	E) Scurvy.\n\nThe black discoloration of the teeth and gums is consistent with the deposition of hemosiderin, which is a breakdown product of hemoglobin. This can occur in scurvy, which is a disease caused by vitamin C deficiency. Vitamin C is necessary for the synthesis of collagen, which is a protein that is found in connective tissue. Without vitamin C, collagen cannot be synthesized, and the …	C	E	ANSWER	False
20070222	gemini-pro-vision	D) Spleen.\nThe spleen is located in the upper left quadrant of the abdomen. It is a fist-sized organ that filters blood and removes old or damaged red blood cells. The spleen also stores platelets and white blood cells. In this image, the spleen is enlarged and appears to be filled with fluid. This could be due to a number of conditions, such as infection, cirrhosis, or leukemia.	C	D	ANSWER	False
20100909	gemini-pro-vision	B) Creatine kinase.\nThe patient has palmar erythema and discrete facial erythema. These are both symptoms of dermatomyositis, an autoimmune disease that causes inflammation of the skin and muscles. Creatine kinase is an enzyme that is released into the bloodstream when muscles are damaged. In dermatomyositis, the inflammation of the muscles can cause creatine kinase levels to rise.	B	B	ANSWER	True
20130606	gemini-pro-vision	D) Hashimoto's disease.\nThe tophi in this patient with Hashimoto's disease are located in the antihelix of the ear.	A	D	ANSWER	False
20081218	gemini-pro-vision	B) Addison's disease.\n\nThe twin on the right has darkened areas of skin, which is a symptom of Addison's disease, a disorder in which the adrenal glands do not produce enough hormones.	D	B	ANSWER	False
20160623	gemini-pro-vision	E) Molluscum contagiosum.\nThe lesions have a central umbilication which is pathognomonic for molluscum contagiosum.	A	E	ANSWER	False
20150910	gemini-pro-vision	D) CREST syndrome.\nThis is a picture of livedo reticularis. It is a skin condition that is characterized by a network of purplish-red lines on the skin. It is often associated with underlying medical conditions such as chronic liver disease, cutaneous collagenous vasculopathy, and hemophilia A. Rosacea is a skin condition that causes redness and inflammation on the face. It is not associated wit…	C	D	ANSWER	False
20180927	gemini-pro-vision	E) Trichotillomania. The patient exhibits hair loss in a characteristic pattern, with areas of complete baldness surrounded by short, broken hairs. This pattern is most commonly seen in trichotillomania, a condition in which a person compulsively pulls out their own hair.	C	E	ANSWER	False
20200806	gemini-pro-vision	B) Metastasis of colorectal cancer\nmetastasis of colorectal cancer. The patient has a history of colorectal cancer, and the mass is large, nontender, and pedunculated. This type of mass is often associated with metastasis of colorectal cancer.	B	B	ANSWER	True
20090507	gemini-pro-vision	C) Lithium\n\nThe image shows a geographic tongue, which is a benign condition characterized by a white, fissured tongue. Lithium is a medication that can cause geographic tongue as a side effect.	D	C	ANSWER	False
20150723	gemini-pro-vision	B) NSAIDs and systemic glucocorticoids.\nThe child presents with a strawberry tongue, which is a characteristic finding in Kawasaki disease. This is a systemic vasculitis that can affect multiple organ systems, including the heart, joints, skin, and gastrointestinal tract. The mainstay of treatment is intravenous immunoglobulin (IVIG) and aspirin.	E	B	ANSWER	False
20100114	gemini-pro-vision	D) Sarcoidosis.\nSarcoidosis is a systemic inflammatory disease of unknown cause characterized by noncaseating granulomas in affected organs. The lungs are the most commonly affected organs, but any organ can be involved. Sarcoidosis typically affects young adults and is more common in African Americans. The clinical presentation of sarcoidosis is variable and depends on the organs involved. Pulm…	A	D	ANSWER	False
20060810	gemini-pro-vision	B) Abscess.\nan abscess. This is because the mass is tender, erythematous, and fluctuant. The patient is also likely to have a fever and chills. An abscess is a collection of pus that forms in response to an infection. It can be caused by a variety of bacteria, including Staphylococcus aureus and Streptococcus pyogenes. Abscesses can occur anywhere in the body, but they are most common in the ski…	B	B	ANSWER	True
20220526	gemini-pro-vision	A) Eruptive xanthomas.\neruptive xanthomas. These are yellow, orange, or pink papules or nodules that occur in patients with hyperlipidemia. They are typically located on the extensor surfaces of the extremities and the buttocks. In this patient, the rash is most likely due to the hyperlipidemia that is associated with obesity.	A	A	ANSWER	True
20100128	gemini-pro-vision	A) Eruptive xanthomas.NLeruptive xanthomas. These are yellow, orange, or pink papules or nodules that occur in patients with hyperlipidemia. They are typically located on the extensor surfaces of the extremities and the buttocks. In this patient, the rash is most likely due to the hyperlipidemia that is associated with obesity.	E	A	ANSWER	False
20160804	gemini-pro-vision	B) Dilated thoracic aorta. There is no evidence of SVC syndrome, as there is no azygos vein dilation or upper extremity edema. There is no focal infiltrate to suggest pneumonia. There is no pericardial effusion to suggest tamponade. The right atrium is not enlarged. There is, however, a large bulge in the superior aspect of the mediastinum, concerning for a dilated thoracic aorta.	E	B	ANSWER	False
20160421	gemini-pro-vision	B) Vein-graft aneurysms.\nvein-graft aneurysms. The images show a large mediastinal mass that is compressing the esophagus. The mass is most likely a result of vein-graft aneurysms.	B	B	ANSWER	True
20200423	gemini-pro-vision	B) Esophageal stricture.\nThe image shows a classic \rat tail\" appearance of the esophagus, which is caused by a long-standing esophageal stricture."	E	B	ANSWER	False
20210624	gemini-pro-vision	E) Hereditary angioedema. Hereditary angioedema typically presents with swelling of the face, lips, tongue, or genitals. The swelling is usually non-pitting and can be painful. It can be triggered by a variety of factors, including stress, heat, and certain medications.	A	E	ANSWER	False
20190711	gemini-pro-vision	C) Tuberous sclerosis.\nThe most likely underlying diagnosis is tuberous sclerosis. This is a genetic disorder that causes non-cancerous tumors to grow in different parts of the body, including the brain, skin, kidneys, heart, and lungs. The tumors are usually benign, but they can cause a variety of symptoms, depending on their location and size. In this case, the boy has multiple firm, painless,…	B	C	ANSWER	False
20150521	gemini-pro-vision	D) Periocular atopic dermatitis. \nThis is a classic presentation of atopic dermatitis involving the periorbital region. The skin is erythematous, edematous, and excoriated. There is no evidence of infection, such as purulent drainage or crusting. The patient is likely to have a history of atopy, such as asthma or eczema.	B	D	ANSWER	False
20101021	gemini-pro-vision	D) Renal artery stenosis. \nThe image shows atheromatous plaques causing stenosis in the renal arteries. Hypertension is a common presentation of renal artery stenosis.	B	D	ANSWER	False
20190704	gemini-pro-vision	C) Ludwig\u2019s angina. This patient has Ludwig angina, which is a rapidly progressive infection of the floor of the mouth. It is typically caused by odontogenic or other oropharyngeal infections. Patients present with fever, pain, dysphagia, and swelling of the floor of the mouth and tongue. Treatment includes antibiotics, airway protection, and surgical drainage.	C	C	ANSWER	True
20180517	gemini-pro-vision	D) Congenital syphilis. The mother has skin lesions, which suggests that she has secondary syphilis. The baby has the typical skin lesions of congenital syphilis, which are annular with raised papular and pustular borders and flat, hyperkeratotic central areas.	C	D	ANSWER	False
20180503	gemini-pro-vision	B) Triatomine bug\n\nThe vector most likely responsible for transmission of Trypanosoma cruzi to this patient is the triatomine bug. Triatomine bugs are found in the Americas, where they are known as \kissing bugs\" because they often bite people on the face. The bugs are infected with Trypanosoma cruzi parasites, which they transmit to humans through their feces. Trypanosoma cruzi can cause a di…	B	B	ANSWER	True
20131121	gemini-pro-vision	B) Discoid lupus. The image shows a malar rash that is characteristic of discoid lupus.	E	B	ANSWER	False
20060420	gemini-pro-vision	D) Non-hodgkins lymphoma\nThe sudden increase in the size of the swelling suggests a hemorrhage into a pre-existing mass. non-Hodgkin's lymphoma.	C	D	ANSWER	False
20230720	gemini-pro-vision	B) Gastric tuberculosis\n\nThe image shows thickening of the gastric wall, which is a common finding in gastric tuberculosis. This patient is from an area where tuberculosis is endemic and has disseminated disease involving the lungs and gastrointestinal tract.	E	B	ANSWER	False
20160811	gemini-pro-vision	A) Takayasu\u2019s arteritis.\nThis patient has a \u201ctree and root\u201d appearance of the renal arteries, which is a classic presentation of Takayasu\u2019s arteritis.	A	A	ANSWER	True
20101223	gemini-pro-vision	A) Takayasu’s arteritis.NLThis patient has a “tree and root” appearance of the renal arteries, which is a classic presentation of Takayasu’s arteritis.	B	A	ANSWER	False
20200813	gemini-pro-vision	A) Poststreptococcal pustulosis.\nThe rash of poststreptococcal pustulosis is typically pustular and appears 10 to 14 days after the onset of group A streptococcal pharyngitis. The palms and soles are most commonly affected.	A	A	ANSWER	True
20070419	gemini-pro-vision	D) Torus palatinus.\nThe firm, round, bony swelling on the midline of the palate is a torus palatinus. It is a common, benign finding.	D	D	ANSWER	True
20230907	gemini-pro-vision	D) Torus palatinus.NLThe firm, round, bony swelling on the midline of the palate is a torus palatinus. It is a common, benign finding.	C	D	ANSWER	False
20060622	gemini-pro-vision	D) Miliary tuberculosis\n\nmiliary tuberculosis. The patient is a kidney-transplant recipient, which means they are immunosuppressed and therefore more susceptible to infections. The presentation of headache and fever is consistent with a central nervous system infection. The cerebrospinal fluid contains 84 percent neutrophils, which is indicative of a bacterial infection. The most likely organis…	A	D	ANSWER	False
20230126	gemini-pro-vision	C) Cystic echinococcosis.\ncystic echinococcosis. This is a parasitic infection caused by the larval stage of the tapeworm Echinococcus granulosus. The most common site of infection is the liver, but it can also occur in the brain, lungs, and other organs. The symptoms of cystic echinococcosis depend on the location of the cyst. In the brain, the symptoms can include headaches, vomiting, seizures…	C	C	ANSWER	True
20091022	gemini-pro-vision	E) Rupture of the trapezius muscle.\nThe image shows a winging of the scapula, which is a condition in which the scapula (shoulder blade) protrudes from the back. This is most commonly caused by a rupture of the trapezius muscle, which is the muscle that connects the scapula to the spine.	C	E	ANSWER	False
20190328	gemini-pro-vision	D) Tungiasis. Tungiasis is an infestation of the skin by the female sand flea, Tunga penetrans. The flea burrows into the skin, usually on the feet, and causes a pruritic papule. The center of the papule is often black, and the flea can be seen as a small, white dot. Tungiasis is common in tropical regions, and it is often seen in people who walk barefoot.	D	D	ANSWER	True
20081225	gemini-pro-vision	D) Chondrocalcinosis.\nThe radiograph shows calcium deposits in the knee joint, a condition known as chondrocalcinosis.	D	D	ANSWER	True
20190314	gemini-pro-vision	D) Fusobacterium necrophorum.\n\nThe most common pathogen isolated from patients with Lemierre's syndrome (infection of the internal jugular vein, pulmonary septic emboli, and oropharyngeal infection) is Fusobacterium necrophorum.	D	D	ANSWER	True
20130808	gemini-pro-vision	D) Osteopetrosis.\n\nThe radiograph shows dense sclerosis in the subchondral bone of the knees bilaterally, which is a characteristic finding in osteopetrosis.	B	D	ANSWER	False
20071115	gemini-pro-vision	D) Gastric carcinoma.\nThe image shows a large, round mass in the stomach. The mass is causing the stomach to be distended. gastric carcinoma.	A	D	ANSWER	False
20071101	gemini-pro-vision	D) Phencyclidine. Phencyclidine (PCP) is a dissociative anesthetic that can cause a variety of side effects, including hallucinations, delusions, and psychosis. It is also known to cause a characteristic \hole\" in the roof of the mouth, as seen in the image."	C	D	ANSWER	False
20170223	gemini-pro-vision	D) Phencyclidine. Phencyclidine (PCP) is a dissociative anesthetic that can cause a variety of side effects, including hallucinations, delusions, and psychosis. It is also known to cause a characteristic "hole" in the roof of the mouth, as seen in the image.	C	D	ANSWER	False
20071129	gemini-pro-vision	B) Recent endotracheal intubation\nThe image shows a black, hairy tongue, which is a benign condition that is usually caused by an overgrowth of bacteria and fungi on the tongue. It is often associated with poor oral hygiene, smoking, or antibiotic use. In this case, the most likely cause is recent endotracheal intubation, which can cause trauma to the tongue and lead to the overgrowth of bacteri…	E	B	ANSWER	False
20130613	gemini-pro-vision	B) Calciphylaxis.\nCalciphylaxis is a rare but serious condition that can occur in people with end-stage renal disease. It is characterized by the deposition of calcium in the soft tissues, which can lead to pain, skin ulcers, and infection. The most common symptom of calciphylaxis is pain, which is often described as burning or aching. The pain may be worse at night and may be relieved by cold c…	C	B	ANSWER	False
20221229	gemini-pro-vision	E) Somatotropic pituitary adenoma\n\nThe patient has acromegaly, which is caused by a somatotropic pituitary adenoma. The most common presenting symptoms are related to the overgrowth of soft tissues, such as the hands, feet, and face. This patient has bitemporal hemianopsia, which is a visual field defect caused by a tumor in the sella turcica. The other answer choices are not associated with ac…	E	E	ANSWER	True
20230330	gemini-pro-vision	C) Palmar erythema of pregnancy\nPalmar erythema of pregnancy is a common condition that affects up to 30% of pregnant women. It typically presents in the second or third trimester and resolves spontaneously after delivery. The erythema is typically bilateral and symmetrical, and it may be accompanied by mild itching or burning. The exact cause of palmar erythema of pregnancy is unknown, but it i…	C	C	ANSWER	True
20140109	gemini-pro-vision	E) Spitz nevus.\n\nThe lesion is a pigmented lesion with an irregular border and variegated color. It is located on the arm. a Spitz nevus.	B	E	ANSWER	False
20221215	gemini-pro-vision	D) Serpentine supravenous hyperpigmentation. \nThis patient has darkened skin along the superficial veins of her arm in a \tree-in-winter\" pattern, which is characteristic of serpentine supravenous hyperpigmentation. This condition is most commonly seen in patients with dark skin who have had repeated intravenous access in the same location."	D	D	ANSWER	True
20150326	gemini-pro-vision	D) Herpes simplex virus type 1.\nThe presence of small, fluid-filled vesicles on an erythematous base is most characteristic of herpes simplex virus type 1.	A	D	ANSWER	False
20231012	gemini-pro-vision	A) Intravitreal antimicrobial injections.\n\nThe patient has endophthalmitis, an infection within the eye. The most likely cause is Staphylococcus aureus, which was cultured from the vitreous fluid. Intravitreal antimicrobial injections are the best next step in management in addition to systemic antimicrobial treatment.	A	A	ANSWER	True
20221201	gemini-pro-vision	C) Mosquito. The most likely vector for the nematode causing this disease is a mosquito. The filarial dance sign is a characteristic finding on ultrasound in patients with filariasis, which is caused by a nematode transmitted by mosquitoes.	C	C	ANSWER	True
20161110	gemini-pro-vision	B) Tabes dorsalis. Argyll Robertson pupils, which are classically seen in tabes dorsalis, are characterized by loss of the light reflex but preservation of the near reflex.	B	B	ANSWER	True
20201112	gemini-pro-vision	E) Meconium ileus.\nThis is a case of meconium ileus, which is a blockage of the ileum by a hardened mass of meconium. It is a common cause of intestinal obstruction in newborns and is usually treated with surgery.	B	E	ANSWER	False
20130411	gemini-pro-vision	D) Pyogenic granuloma.\nA pyogenic granuloma is a benign vascular proliferation that is commonly seen in children and young adults. It presents as a small, red, fleshy bump that is often located on the hands, feet, or face. Pyogenic granulomas are caused by a variety of factors, including trauma, infection, and hormonal changes. They are typically treated with topical steroids or cryotherapy.	A	D	ANSWER	False
20120614	gemini-pro-vision	D) Gumma\nThe fluctuant swelling over the knee is a gumma, a manifestation of tertiary syphillis.	A	D	ANSWER	False
20120628	gemini-pro-vision	B) Esophageal obstruction.\nThis is a lateral soft tissue neck radiograph. There is a large amount of air in the esophagus, which is causing compression of the trachea. This is most likely due to an esophageal obstruction.	A	B	ANSWER	False
20160218	gemini-pro-vision	B) Esophageal obstruction.NLThis is a lateral soft tissue neck radiograph. There is a large amount of air in the esophagus, which is causing compression of the trachea. This is most likely due to an esophageal obstruction.	A	B	ANSWER	False
20110714	gemini-pro-vision	E) Somatostatinoma\n\nThe patient has yellow discoloration of the skin, which is a sign of jaundice. This can be caused by a number of conditions, but the most likely diagnosis is somatostatinoma. This is a rare type of tumor that produces somatostatin, a hormone that inhibits the release of other hormones, including insulin and glucagon. This can lead to a number of symptoms, including jaundice,…	C	E	ANSWER	False
20140123	gemini-pro-vision	E) SomatostatinomaNLNLThe patient has yellow discoloration of the skin, which is a sign of jaundice. This can be caused by a number of conditions, but the most likely diagnosis is somatostatinoma. This is a rare type of tumor that produces somatostatin, a hormone that inhibits the release of other hormones, including insulin and glucagon. This can lead to a number of symptoms, including jaundice,…	E	E	ANSWER	True
20080313	gemini-pro-vision	D) Pneumocephalus.\nThis is a skull X-ray demonstrating a large collection of air in the epidural space on the right side of the skull. This is known as a pneumocephalus. It can occur spontaneously or as a result of trauma.	D	D	ANSWER	True
20100513	gemini-pro-vision	E) Syphilis.\nThe most likely cause of this presentation is syphilis. The patient presents with onychodystrophy, which is a nail disorder that can be caused by a variety of conditions. However, the presence of onychodystrophy in combination with the other symptoms, such as the rash and the mucous membrane lesions, suggests that the most likely cause is syphilis. Syphilis is a sexually transmitted…	A	E	ANSWER	False
20110728	gemini-pro-vision	B) Atlantoaxial dislocation.\nThe odontoid process of C2 is not aligned with the anterior arch of C1, which is a classic sign of atlantoaxial dislocation.	C	B	ANSWER	False
20181025	gemini-pro-vision	B) Atlantoaxial dislocation.NLThe odontoid process of C2 is not aligned with the anterior arch of C1, which is a classic sign of atlantoaxial dislocation.	C	B	ANSWER	False
20170209	gemini-pro-vision	E) Pericardial space. This is a CT scan of a patient with a suspected aortic dissection. Air in the pericardial space is a classic finding in this condition. This patient likely has an intimal tear in the ascending aorta, which has allowed blood to dissect into the pericardial space. This can lead to cardiac tamponade, which can be fatal if not treated promptly.	A	E	ANSWER	False
20091008	gemini-pro-vision	D) Metastatic melanoma.\n\nThe image shows bluish-black spots in the mucosal lining of the colon. This appearance is known as \watermelon stomach\" or \"watermelon colon\" and is highly characteristic of metastatic melanoma."	C	D	ANSWER	False
20180111	gemini-pro-vision	D) Bronchiolitis.\nbronchiolitis, which is inflammation of the small airways in the lungs. It is usually caused by a viral infection, such as the respiratory syncytial virus (RSV) or the influenza virus. Bronchiolitis is characterized by symptoms such as cough, wheezing, and difficulty breathing. In severe cases, it can lead to pneumonia or respiratory failure. The patient in this case presented …	A	D	ANSWER	False
20181227	gemini-pro-vision	D) Erythrodermic psoriasis. \nThis patient presents with well-circumscribed, silvery scaling, erythematous papules and plaques. These findings, in conjunction with the patient\u2019s history of eczema and seasonal allergies, are most consistent with erythrodermic psoriasis.	D	D	ANSWER	True
20130822	gemini-pro-vision	E) Toxic shock syndrome. This patient has the classic findings of toxic shock syndrome, which include fever, hypotension, and a rash that resembles sunburn. The rash typically starts on the palms and soles and then spreads to the rest of the body. It can be difficult to distinguish toxic shock syndrome from other causes of fever and rash, such as\u5ddd\u5d0e disease, pseudoporphyria, scalded skin…	E	E	ANSWER	True
20151210	gemini-pro-vision	E) Toxic shock syndrome. This patient has the classic findings of toxic shock syndrome, which include fever, hypotension, and a rash that resembles sunburn. The rash typically starts on the palms and soles and then spreads to the rest of the body. It can be difficult to distinguish toxic shock syndrome from other causes of fever and rash, such as川崎 disease, pseudoporphyria, scalded skin syndrome,…	D	E	ANSWER	False
20080918	gemini-pro-vision	D) von Hippel-Lindau disease\n\nvon Hippel-Lindau disease. This is a rare genetic disorder that causes the growth of noncancerous tumors in various parts of the body, including the brain, kidneys, pancreas, and adrenal glands. The tumors are usually benign, but they can sometimes become cancerous.\n\nThe symptoms of von Hippel-Lindau disease vary depending on the location and size of the tumors. …	E	D	ANSWER	False
20170427	gemini-pro-vision	B) Odontoid fracture (dens fracture).\n\nThe odontoid process (dens) is the superior-projecting part of the axis (C2) that articulates with the anterior aspect of the foramen magnum. It is the dens that is fractured in this patient. This type of fracture is also known as a hangman\u2019s fracture because it is often caused by a hyperextension injury, such as that which occurs when a person is han…	A	B	ANSWER	False
20060608	gemini-pro-vision	E) Small-cell lung cancer\nsmall-cell lung cancer. This is a type of lung cancer that is characterized by the presence of small, round cells. It is the most common type of lung cancer in men, and it is more likely to occur in people who smoke. The symptoms of small-cell lung cancer include weight loss, hemoptysis, and the development of multiple painless cutaneous nodules.	E	E	ANSWER	True
20101209	gemini-pro-vision	D) Toxocara canis.\n\nThe image shows a granuloma on the surface of the eye. This is most likely caused by a Toxocara canis infection. This is a type of roundworm that can be found in dogs and cats. Humans can become infected with Toxocara canis if they ingest soil or food that has been contaminated with dog or cat feces.	B	D	ANSWER	False
20080703	gemini-pro-vision	D) Toxocara canis.NLNLThe image shows a granuloma on the surface of the eye. This is most likely caused by a Toxocara canis infection. This is a type of roundworm that can be found in dogs and cats. Humans can become infected with Toxocara canis if they ingest soil or food that has been contaminated with dog or cat feces.	D	D	ANSWER	True
20220519	gemini-pro-vision	D) Toxocara canis.NLNLThe image shows a granuloma on the surface of the eye. This is most likely caused by a Toxocara canis infection. This is a type of roundworm that can be found in dogs and cats. Humans can become infected with Toxocara canis if they ingest soil or food that has been contaminated with dog or cat feces.	A	D	ANSWER	False
20080717	gemini-pro-vision	D) Osteopetrosis. This patient has diffusely increased bone density throughout the entire axial skeleton, which is most consistent with osteopetrosis.	A	D	ANSWER	False
20110310	gemini-pro-vision	B) Rhinophyma. This is a condition that causes the nose to become red, swollen, and bumpy. It is often associated with rosacea, a skin condition that causes redness and inflammation of the face.	E	B	ANSWER	False
20110106	gemini-pro-vision	E) Paget's disease.\n\nThe image shows a lytic lesion with a \cotton wool\" appearance. This is most likely Paget's disease."	B	E	ANSWER	False
20140731	gemini-pro-vision	C) Phototoxic dermatitis. The well-demarcated, erythematous, edematous plaques with crusting and vesicles on sun-exposed areas are most likely due to phototoxic dermatitis.	C	C	ANSWER	True
20080501	gemini-pro-vision	E) Right ventricle. The right ventricle is the most dilated chamber in this image. This is a chest X-ray of a patient with a pacemaker. The right ventricle is the chamber that pumps blood to the lungs, and it is often enlarged in patients with heart failure.	B	E	ANSWER	False
20080515	gemini-pro-vision	B) Hypopyon.\nThis term is used to describe the accumulation of pus in the anterior chamber of the eye, inferiorly. It is caused by inflammation of the iris or ciliary body.	A	B	ANSWER	False
20080529	gemini-pro-vision	D) Bilateral peritonsillar abscesses.\n\nThe image shows a patient with a swollen uvula and tonsils. The swelling is likely due to an infection, such as a peritonsillar abscess. A peritonsillar abscess is a collection of pus that forms in the space between the tonsil and the wall of the pharynx. It is a common complication of tonsillitis. Symptoms of a peritonsillar abscess include a sore throat,…	D	D	ANSWER	True
20070816	gemini-pro-vision	D) Peutz-Jeghers syndrome.\n\nPeutz-Jeghers syndrome based on the presence of mucocutaneous pigmentation of the lips. This pigmentation is typically seen in patients with Peutz-Jeghers syndrome, which is a genetic disorder that is characterized by the presence of hamartomatous polyps in the gastrointestinal tract.	D	D	ANSWER	True
20170803	gemini-pro-vision	D) Peutz-Jeghers syndrome.NLNLPeutz-Jeghers syndrome based on the presence of mucocutaneous pigmentation of the lips. This pigmentation is typically seen in patients with Peutz-Jeghers syndrome, which is a genetic disorder that is characterized by the presence of hamartomatous polyps in the gastrointestinal tract.	D	D	ANSWER	True
20170817	gemini-pro-vision	A) Sweet\u2019s syndrome. \nThe patient presents with painful, erythematous plaques on her palms and fingers. Sweet's syndrome, also known as acute febrile neutrophilic dermatosis, is characterized by tender, erythematous plaques and fever. It is often associated with underlying inflammatory conditions, such as rheumatoid arthritis, and can be triggered by medications like sulfasalazine and azath…	A	A	ANSWER	True
20140724	gemini-pro-vision	E) Sjogren\u2019s syndrome.\nThe patient has difficulty swallowing and a beefy red, smooth tongue, which is a classic presentation of Sjogren\u2019s syndrome.	B	E	ANSWER	False
20110113	gemini-pro-vision	B) Crescentic glomerulonephritis. \nThis patient has rapidly progressive glomerulonephritis based on the clinical history. Crescentic glomerulonephritis is characterized by the presence of crescents in the glomeruli, which are formed by the proliferation of epithelial cells and macrophages in response to injury. This can lead to renal failure if the crescents become large enough to obstruct the f…	A	B	ANSWER	False
20220929	gemini-pro-vision	C) Erythema ab igne. Erythema ab igne is a condition caused by chronic exposure to heat, typically from a heating pad or hot water bottle. It presents with a reticulated, dusky erythematous rash that is often asymptomatic. In this case, the patient had been sitting by an electric heater that was closer to her left leg, which explains the more prominent rash on that side.	C	C	ANSWER	True
20130228	gemini-pro-vision	A) Ascariasis. The specimen is a large roundworm, which is most likely Ascaris lumbricoides. This is a common intestinal parasite in children, and can cause intestinal obstruction.	A	A	ANSWER	True
20220915	gemini-pro-vision	E) Left anterior descending artery.\n\nThe ECG shows ST elevation in leads V1-V4, which suggests an anterior wall myocardial infarction. The left anterior descending artery (LAD) is the most likely culprit lesion in this case, as it supplies blood to the anterior wall of the heart.	E	E	ANSWER	True
20200409	gemini-pro-vision	B) Multiple biliary hamartomas.\nThe \u201cstarry sky\u201d appearance on magnetic resonance imaging with cholangiopancreatography is pathognomonic for multiple biliary hamartomas. These are benign malformations of the intrahepatic biliary tree, which are usually asymptomatic and incidentally detected.	B	B	ANSWER	True
20220901	gemini-pro-vision	A) Arrhythmogenic right ventricular cardiomyopathy\n\nExplanation: arrhythmogenic right ventricular cardiomyopathy (ARVC). This is a condition that affects the heart muscle and can lead to abnormal heart rhythms. It is often caused by a genetic mutation that is passed down from family members. The patient's son died suddenly at a young age, which could be due to ARVC. The patient's symptoms and t…	A	A	ANSWER	True
20130214	gemini-pro-vision	A) Arrhythmogenic right ventricular cardiomyopathyNLNLExplanation: arrhythmogenic right ventricular cardiomyopathy (ARVC). This is a condition that affects the heart muscle and can lead to abnormal heart rhythms. It is often caused by a genetic mutation that is passed down from family members. The patient's son died suddenly at a young age, which could be due to ARVC. The patient's symptoms and t…	D	A	ANSWER	False
20150709	gemini-pro-vision	A) Cerebriform nevus sebaceous.\nThis is a cerebriform nevus sebaceous. It is a type of nevus that is present at birth and is characterized by a yellow, waxy, or fleshy appearance. It is usually located on the scalp and is often associated with seizures.	A	A	ANSWER	True
20111027	gemini-pro-vision	E) Syphilis. The painless, white, raised papules on the tongue are characteristic of syphilitic mucous patches.	D	E	ANSWER	False
20160609	gemini-pro-vision	C) Brucellosis\n\nThis patient has splenomegaly with a hypodense lesion in the spleen (arrow). brucellosis.	C	C	ANSWER	True
20080925	gemini-pro-vision	D) Pneumopericardium. This is a chest x-ray of a patient with pneumopericardium. The collection of air within the pericardial sac is known as pneumopericardium. It can be caused by a variety of conditions, such as trauma, cardiac surgery, or a ruptured esophagus. This patient has a large amount of air in the pericardial sac, which is causing the heart to be compressed. This can be a life-threaten…	D	D	ANSWER	True
20070426	gemini-pro-vision	B) Left internal mammary vein. \nThe catheter tip is located just anterior to the left atrium, which is the expected location for the tip of a dialysis catheter in the left internal mammary vein.	C	B	ANSWER	False
20141016	gemini-pro-vision	E) Scabies.\nScabies. This is based on the presence of excoriations and burrows on the finger, which are characteristic of this condition.	C	E	ANSWER	False
20141002	gemini-pro-vision	D) Hypoglossal nerve palsy.\nThe tongue deviates towards the paralyzed side on protrusion because the genioglossus muscle, which is innervated by the hypoglossal nerve, is unopposed.	D	D	ANSWER	True
20180104	gemini-pro-vision	B) Sheep\n\nCowpox virus is most commonly transmitted to humans from direct contact with infected sheep or other domestic animals, or through contact with contaminated objects.	E	B	ANSWER	False
20140320	gemini-pro-vision	E) Williams syndrome.\nWilliams syndrome based on the characteristic facial features, including a broad forehead, wide-set eyes, a short nose with a broad tip, and a long philtrum.	C	E	ANSWER	False
20080110	gemini-pro-vision	D) Sarcoidosis. \nSarcoidosis is a multisystem granulomatous disease of unknown cause, characterized by noncaseating granulomas in affected tissues. The most common presenting symptoms are fatigue, fever, anorexia, and weight loss. This patient also has gingival hyperplasia, which is a common finding in sarcoidosis.	A	D	ANSWER	False
20230119	gemini-pro-vision	C) Pemphigoid gestationis.\n\nPemphigoid gestationis (PG) is an autoimmune subepidermal blistering disease that occurs during pregnancy or in the postpartum period. It is characterized by intensely pruritic papules, vesicles, and bullae. The lesions typically appear on the abdomen and extremities and may spread to involve the face and scalp. The diagnosis is based on clinical findings and a skin …	A	C	ANSWER	False
20231207	gemini-pro-vision	D) p24 antigen.\n\nThe first HIV test to become positive after infection is the p24 antigen test. This test detects the presence of the HIV-1 p24 antigen, which is a protein that is produced by the HIV virus. The p24 antigen test is usually positive within 1-2 weeks after infection, and it can remain positive for several weeks or months.	C	D	ANSWER	False
20171116	gemini-pro-vision	A) Molluscum contagiosum.\nThe lesions are skin-colored, firm, dome-shaped, and have a central umbilication. They are typically found on the trunk, extremities, and face. Molluscum contagiosum is a common viral infection of the skin that is spread by direct contact.	A	A	ANSWER	True
20070208	gemini-pro-vision	D) Electrical alternans.\n\nElectrical alternans is characterized by beat-to-beat variation in QRS amplitude. It is caused by variation in ventricular wall thickness, such as in hypertrophic cardiomyopathy.	E	D	ANSWER	False
20100923	gemini-pro-vision	B) Hashimoto thyroiditis\n\nHashimoto thyroiditis. This is an autoimmune condition in which the body's immune system attacks the thyroid gland, leading to inflammation and damage. This can cause a number of symptoms, including fatigue, weight gain, constipation, depression, muscle weakness, and menstrual irregularities. In some cases, it can also lead to an enlarged thyroid gland, which is known …	A	B	ANSWER	False
20171102	gemini-pro-vision	C) Titanium. \nTitanium is the material that has been used in acupuncture threading techniques for joint pain. This is because titanium is a strong and lightweight metal that is also biocompatible, meaning that it does not cause any adverse reactions in the body. In addition, titanium is resistant to corrosion, which makes it ideal for use in acupuncture threading, as the threads can be left in p…	B	C	ANSWER	False
20051013	gemini-pro-vision	D) Herpes zoster ophthalmicus.\nThe patient has a rash involving the tip of the nose, which is in the distribution of the nasociliary branch of the trigeminal nerve. The rash is also associated with swelling of the eyelid and proptosis, which suggests that the patient has herpes zoster ophthalmicus.	D	D	ANSWER	True
20220120	gemini-pro-vision	D) Microangiopathic hemolytic anemia.\nThe red blood cells have fragmented edges, which is known as schistocytes. This occurs in microangiopathic hemolytic anemia.	E	D	ANSWER	False
20150319	gemini-pro-vision	C) Mongolian spots.\nMongolian spots are bluish-gray areas of pigmentation that are common in newborns and infants. They are usually located on the back, buttocks, and thighs. Mongolian spots are caused by the presence of melanocytes, which are cells that produce melanin. Melanin is the pigment that gives skin its color. Mongolian spots typically fade over time, but they may persist into adulthoo…	A	C	ANSWER	False
20090129	gemini-pro-vision	E) Subdural hematoma. \nThere is a hyperdense, crescent-shaped collection along the right side of the brain, which represents a chronic collection of blood, most likely due to trauma.	A	E	ANSWER	False
20081030	gemini-pro-vision	D) Lymphoma\nlymphoma. This man has bilateral periorbital swelling, which is a common presentation of lymphoma. Additionally, he has cervical adenopathy, which is another common finding in lymphoma.	D	D	ANSWER	True
20080306	gemini-pro-vision	D) Pegvisomant.\n\nThe image shows acromegaly, which is a condition caused by excessive growth hormone (GH) secretion. The most common cause of acromegaly is a pituitary adenoma. Symptoms include enlargement of the hands, feet, and facial features. Treatment options include surgery, radiation therapy, and medication. Pegvisomant is a medication that is used to treat acromegaly. It is a GH recepto…	A	D	ANSWER	False
20090115	gemini-pro-vision	D) Phosphorus.\nThe most likely diagnosis in this patient is nutritional rickets. This is based on the clinical presentation of bowed legs and the radiographic findings of widened and frayed metaphyses. Nutritional rickets is caused by a deficiency of vitamin D, which is necessary for the absorption of calcium and phosphorus from the diet. As a result, patients with nutritional rickets have low l…	A	D	ANSWER	False
20231005	gemini-pro-vision	D) Toxicodendron radicans (poison ivy). The patient has linear streaks of erythema consistent with contact dermatitis from poison ivy.	C	D	ANSWER	False
20090101	gemini-pro-vision	D) Retinoblastoma.\n\nThe image shows a fundus photograph of a 5-month-old girl with retinoblastoma. Retinoblastoma is a malignant intraocular tumor of the retina that occurs in early childhood. It is the most common primary intraocular malignancy in children.	E	D	ANSWER	False
20100506	gemini-pro-vision	D) Systemic lupus erythematosus.\nsystemic lupus erythematosus (SLE). The patient presents with a malar rash, which is a characteristic of SLE. The rash is also photosensitive, which is another common feature of SLE.	C	D	ANSWER	False
20181018	gemini-pro-vision	D) Trichotillomania. This patient presents with irregularly shaped patches of hair loss on the scalp, consistent with trichotillomania. This is a psychiatric disorder in which a person feels compelled to pull out their own hair.	C	D	ANSWER	False
20200227	gemini-pro-vision	D) Granulomatosis with polyangiitis \nThe destruction of the nasal septum and the inflammation of the nasal mucosa are characteristic of granulomatosis with polyangiitis.	D	D	ANSWER	True
20160225	gemini-pro-vision	D) Right coronary artery occlusion.\nThe ECG shows ST elevation in leads II, III, and aVF, which is consistent with an occlusion of the right coronary artery.	D	D	ANSWER	True
20201105	gemini-pro-vision	B) Pseudomelanosis duodeni. \nThe image shows pigmentation of the duodenal mucosa, which is known as pseudomelanosis duodeni. It is a benign condition that is often associated with chronic inflammation of the duodenum. Pseudomelanosis duodeni is characterized by the presence of black or brown spots on the duodenal mucosa. These spots are caused by the accumulation of melanin, which is a pigment t…	B	B	ANSWER	True
20060518	gemini-pro-vision	E) Tertiary hyperparathyroidism.\nThe radiograph shows a large cardiac silhouette and a circular calcification in the region of the left atrium. This is a left atrial appendage (LAA) thrombus with a calcified mural nodule, which is a complication of longstanding atrial fibrillation in a patient with hyperparathyroidism.	D	E	ANSWER	False
20090827	gemini-pro-vision	D) Small-bowel obstruction.\nThe image shows small bowel feces sign (whirlpool sign) in the right lower quadrant.	C	D	ANSWER	False
20131031	gemini-pro-vision	B) Henoch-Sch\u00f6nlein purpura.\nHenoch-Sch\u00f6nlein purpura (HSP). This is a systemic vasculitis that typically affects children and young adults. It is characterized by a rash of palpable purpura, joint pain, abdominal pain, and renal involvement. The rash is typically located on the lower extremities and buttocks, and it can be accompanied by itching. Abdominal pain is a common symptom of …	B	B	ANSWER	True
20130307	gemini-pro-vision	B) Amalgam tattoo.\nAmalgam tattoos result from dental amalgam restorations. They are bluish-black in color and usually occur in the gingiva.	E	B	ANSWER	False
20101125	gemini-pro-vision	B) Amalgam tattoo.NLAmalgam tattoos result from dental amalgam restorations. They are bluish-black in color and usually occur in the gingiva.	A	B	ANSWER	False
20150430	gemini-pro-vision	D) Melanoma.\nmelanoma. The lesion is a dark, pigmented growth on the conjunctiva. It is irregular in shape and has a raised surface. The surrounding conjunctiva is inflamed and edematous. This is a suspicious lesion for melanoma and should be biopsied.	D	D	ANSWER	True
20220609	gemini-pro-vision	A) IgG4-related ophthalmic disease.\n\nIgG4-related disease is an immune-mediated condition that can affect multiple organs, including the eyes. It is characterized by elevated serum IgG4 levels and infiltration of tissues by IgG4-positive plasma cells. Ocular manifestations of IgG4-related disease include lacrimal gland enlargement, orbital inflammation, and optic nerve involvement. The patient …	A	A	ANSWER	True
20200730	gemini-pro-vision	E) Necrolytic migratory erythema. \nNecrolytic migratory erythema (NME) is a rare skin condition that is associated with underlying internal malignancy. It is characterized by erythematous patches and plaques with a trailing edge of vesicles and crusts. The lesions are typically found on the trunk, extremities, and face. NME is often associated with weight loss and other systemic symptoms.	E	E	ANSWER	True
20230803	gemini-pro-vision	B) Cessation of nitrofurantoin.\n\nThe chest radiograph shows diffuse alveolar infiltrates, and the CT scan shows ground-glass opacities with a crazy-paving pattern, consistent with drug-induced lung injury. Nitrofurantoin is the most likely cause because it can cause pulmonary fibrosis and vasculitis. The other medications the patient is taking are unlikely to cause pulmonary toxicity.	B	B	ANSWER	True
20230817	gemini-pro-vision	C) Type III hypersensitivity reaction.\n\nThis patient has symptoms that developed 10 days after exposure to a foreign antigen (horse anti-thymocyte globulin). He has a rash, joint pain, and fever, which are all symptoms of a type III hypersensitivity reaction. This reaction is caused by the formation of immune complexes that deposit in tissues and activate complement, leading to inflammation.	C	C	ANSWER	True
20160915	gemini-pro-vision	D) Trypanosoma brucei.\n\nThe image shows a trypanosome in a red blood cell. The clinical presentation of this patient is consistent with African trypanosomiasis, which is caused by Trypanosoma brucei.	E	D	ANSWER	False
20160901	gemini-pro-vision	E) Generalized granuloma annulare.\ngranuloma annulare. This is a chronic inflammatory skin condition that is characterized by the presence of round or oval patches of raised, red or brown bumps. The bumps are typically painless and do not itch. Granuloma annulare can occur anywhere on the body, but it is most commonly found on the arms, legs, and trunk. The exact cause of granuloma annulare is u…	E	E	ANSWER	True
20200903	gemini-pro-vision	B) Naegleria fowleri\n\nThe clinical presentation, the presence of nucleated cells in the CSF with a predominance of neutrophils, and the low CSF glucose level suggest acute meningitis. The Wright-Giemsa stain of the CSF shows trophozoites of Naegleria fowleri, which is the most likely cause of this patient's meningitis.	B	B	ANSWER	True
20160929	gemini-pro-vision	B) Placenta increta\nB) Placenta increta. The image shows a placenta that has invaded into the myometrium but not through it. This is the definition of placenta increta.	B	B	ANSWER	True
20090402	gemini-pro-vision	B) Placenta incretaNLB) Placenta increta. The image shows a placenta that has invaded into the myometrium but not through it. This is the definition of placenta increta.	B	B	ANSWER	True
20080605	gemini-pro-vision	A) Thromboangiitis obliterans\nThromboangiitis obliterans (TAO), also known as Buerger's disease, is a progressive, inflammatory disease that affects the small and medium-sized arteries and veins of the hands and feet. It is characterized by the formation of blood clots in these vessels, which can lead to tissue damage and, eventually, amputation. The exact cause of TAO is unknown, but it is thou…	A	A	ANSWER	True
20090416	gemini-pro-vision	B) Hereditary hemorrhagic telangiectasia.\n\nThe image shows multiple telangiectasias on the tongue, which are small, dilated blood vessels that can be seen on the skin or mucous membranes. These are characteristic of hereditary hemorrhagic telangiectasia (HHT), which is a genetic disorder that causes abnormal blood vessel formation.	B	B	ANSWER	True
20200917	gemini-pro-vision	A) Granulomatous amebic encephalitis \n\nThe presence of amebic organisms within the necrotic brain tissue is pathognomonic for granulomatous amebic encephalitis.	A	A	ANSWER	True
20210325	gemini-pro-vision	D) Talaromyces marneffei.\n\nThe patient is likely to have disseminated histoplasmosis because he has papular skin lesions, fever, and weight loss. He is also HIV-positive, which makes him more susceptible to opportunistic infections. The blood smear shows a yeast cell with a narrow-based budding, which is characteristic of Talaromyces marneffei.	D	D	ANSWER	True
20171005	gemini-pro-vision	B) Cowden syndrome.\nCowden syndrome. This is a rare genetic disorder that is characterized by multiple hamartomas (benign tumors) and an increased risk of certain cancers. The patient has a history of multiple trichilemmomas (benign tumors of the hair follicles), acral keratosis (thickening of the skin on the hands and feet), and macrocephaly (enlarged head). He also has a history of gastrointes…	B	B	ANSWER	True
20071011	gemini-pro-vision	D) Hepatocellular carcinoma. \nHepatocellular carcinoma (HCC) is the most common type of primary liver cancer. It is most commonly found in people with cirrhosis. Risk factors for cirrhosis include alcohol abuse, chronic hepatitis B or C infection, and nonalcoholic fatty liver disease. HCC typically presents with a large, solitary mass, but can also be multifocal. On MRI, HCC is typically seen as…	B	D	ANSWER	False
20211007	gemini-pro-vision	B) Listeriosis. The patient is immunocompromised and has ring-enhancing lesions on MRI, which are characteristic of listeria meningitis. Gram stain of CSF showing gram-positive bacilli supports the diagnosis.	C	B	ANSWER	False
20120510	gemini-pro-vision	B) Eosinophilic folliculitis. \n\nThe image shows multiple round to oval erythematous papules and pustules with a central hair. These are the clinical features of eosinophilic folliculitis.	E	B	ANSWER	False
20091126	gemini-pro-vision	B) Eosinophilic folliculitis. NLNLThe image shows multiple round to oval erythematous papules and pustules with a central hair. These are the clinical features of eosinophilic folliculitis.	B	B	ANSWER	True
20100617	gemini-pro-vision	D) Pancreatitis.\nThe image shows a patient with pancreatitis. The presence of sentinel loops in the small bowel is a classic sign of pancreatitis.	E	D	ANSWER	False
20100603	gemini-pro-vision	B) Jellyfish envenomation.\njellyfish envenomation. The patient developed a rash 9 hours after a scuba dive, which is consistent with the time frame for jellyfish envenomation. The rash is also consistent with jellyfish envenomation, as it is erythematous and has a raised, edematous appearance.	A	B	ANSWER	False
20140227	gemini-pro-vision	C) Rubella.\n\ncongenital rubella syndrome. This is a condition that occurs when a woman contracts rubella (German measles) during pregnancy. The virus can cross the placenta and infect the fetus, leading to a number of birth defects. These defects can include heart problems, eye problems, hearing loss, and mental disabilities. The rash is a characteristic symptom of congenital rubella syndrome. …	E	C	ANSWER	False
20071213	gemini-pro-vision	E) Calcinosis.\nThe radiograph shows extensive soft-tissue calcification in the region of the wrist. Calcinosis can occur in patients with chronic renal failure due to abnormal calcium and phosphate metabolism.	E	E	ANSWER	True
20171207	gemini-pro-vision	B) Pyloric stenosis.\nThe stomach is hugely distended and filled with air. There is no gas in the small or large bowel. This suggests that there is an obstruction at the pylorus. Pyloric stenosis is the most likely cause of this obstruction.	B	B	ANSWER	True
20170119	gemini-pro-vision	C) Radiation-induced angiosarcoma\nThis patient presents with a history of breast cancer, which increases the risk of developing radiation-induced angiosarcoma. The firm, red nodules on the breast are characteristic of this condition.	C	C	ANSWER	True
20070125	gemini-pro-vision	E) Ludwig's angina.\nLudwig's angina is a rapidly spreading cellulitis of the submandibular and sublingual spaces. It is caused by an odontogenic infection that spreads to the floor of the mouth. The infection is usually caused by a mixture of bacteria, including streptococci, staphylococci, and anaerobes. Ludwig's angina can be life-threatening if it is not treated promptly.	B	E	ANSWER	False
20120712	gemini-pro-vision	D) Retinitis pigmentosa.\n\nThe funduscopic image shows bone spicule pigmentation in the periphery of the retina, which is a sign of retinitis pigmentosa. This is a genetic condition that causes degeneration of the retina, leading to night blindness and progressive loss of peripheral vision.	C	D	ANSWER	False
20100429	gemini-pro-vision	B) Chiari I malformation. \n\nThis is a sagittal view of the brain. The arrow points to the cerebellar tonsils, which are located lower than normal in the foramen magnum. This is known as a Chiari I malformation.	B	B	ANSWER	True
20231116	gemini-pro-vision	A) Light chain (AL) amyloidosis.\nThe firm, greasy papules across the forehead that led to the formation of glabellar grooves are pathognomonic for AL amyloidosis.	D	A	ANSWER	False
20100415	gemini-pro-vision	B) Emphysematous pyelonephritis.\nThe image shows a CT scan of a patient with emphysematous pyelonephritis. The diagnosis is based on the presence of gas bubbles within the renal parenchyma and collecting system. This is a serious condition that can lead to sepsis and death.	A	B	ANSWER	False
20180215	gemini-pro-vision	B) Emphysematous pyelonephritis.NLThe image shows a CT scan of a patient with emphysematous pyelonephritis. The diagnosis is based on the presence of gas bubbles within the renal parenchyma and collecting system. This is a serious condition that can lead to sepsis and death.	E	B	ANSWER	False
20180201	gemini-pro-vision	B) Emphysematous pyelonephritis.NLThe image shows a CT scan of a patient with emphysematous pyelonephritis. The diagnosis is based on the presence of gas bubbles within the renal parenchyma and collecting system. This is a serious condition that can lead to sepsis and death.	D	B	ANSWER	False
20100401	gemini-pro-vision	B) Hand, foot, and mouth disease.\nhand, foot, and mouth disease (HFMD). HFMD is a common childhood illness that is caused by a virus. It is characterized by fever, mouth sores, and a rash. The rash typically appears on the hands, feet, and buttocks. It can also spread to other parts of the body. HFMD is usually mild and resolves on its own within a few weeks.	B	B	ANSWER	True
20231102	gemini-pro-vision	B) Hand, foot, and mouth disease.NLhand, foot, and mouth disease (HFMD). HFMD is a common childhood illness that is caused by a virus. It is characterized by fever, mouth sores, and a rash. The rash typically appears on the hands, feet, and buttocks. It can also spread to other parts of the body. HFMD is usually mild and resolves on its own within a few weeks.	E	B	ANSWER	False
20080214	gemini-pro-vision	C) Cholesterol emboli.\nThis funduscopic image shows multiple, refractile, yellow-orange emboli in the retinal arteries. These emboli are cholesterol crystals that have dislodged from a ruptured atherosclerotic plaque in the carotid artery. The patient likely has carotid artery disease and is at risk for stroke.	C	C	ANSWER	True
20230209	gemini-pro-vision	B) Bilirubin\n\nThe brown color of the pleural fluid suggests the presence of bilirubin. This is most likely due to underlying liver disease, which is supported by the known history of liver metastases and perihepatic fluid.	B	B	ANSWER	True
20181122	gemini-pro-vision	E) Right bronchial tree.\nThe specimen is red, which indicates it is likely an arterial structure. The branching pattern is irregular, which suggests it is not a vein. The overall shape and branching pattern are most consistent with the right bronchial tree.	E	E	ANSWER	True
20080228	gemini-pro-vision	D) Primary hyperparathyroidism.\n\nThe presence of calcium oxalate monohydrate crystals in the urine, in a patient with hypercalcemia, is virtually pathognomonic for primary hyperparathyroidism.	E	D	ANSWER	False
20120920	gemini-pro-vision	B) Neurofibromatosis.\n\nThe caf\u00e9-au-lait spots in this patient are a classic presentation of neurofibromatosis. These spots are typically light brown in color and have a smooth, velvety texture. They are often found on the trunk, arms, and legs. In addition to caf\u00e9-au-lait spots, patients with neurofibromatosis may also have other symptoms, such as developmental delay, learning disabil…	C	B	ANSWER	False
20060323	gemini-pro-vision	B) Enterobius vermicularis.\n\nEnterobius vermicularis, also known as pinworm. The image shows small, white, mobile worms in the cecum, which is a characteristic finding of pinworm infection. Pinworms are small, thin, white worms that live in the human intestine. They are most common in children, but they can also infect adults. Pinworms cause itching around the anus, especially at night. They ca…	B	B	ANSWER	True
20070118	gemini-pro-vision	B) Uterine perforation. \nThe radiopaque dye is leaking out of the uterus into the peritoneal cavity. This can occur during a procedure such as a D&C or hysterosalpingogram.	B	B	ANSWER	True
20071206	gemini-pro-vision	D) Hemianopia. The image shows a CT scan of the head with contrast, which highlights the blood vessels in the brain. There is a large area of decreased blood flow in the left middle cerebral artery territory, which is consistent with a stroke. The most likely symptom of this stroke is hemianopia, which is a loss of vision in one half of the visual field.	E	D	ANSWER	False
20090205	gemini-pro-vision	D) Nummular eczema.\nNummular eczema is characterized by round or oval plaques of itchy, red, and scaly skin. The plaques are often found on the arms, legs, and trunk. Nummular eczema is a common skin condition that can be caused by a variety of factors, including dry skin, allergies, and stress.	D	D	ANSWER	True
20130919	gemini-pro-vision	D) Sarcoidosis. Sarcoidosis is a multisystem granulomatous disease of unknown cause, characterized by noncaseating granulomas in affected organs. Cardiac involvement is common and may lead to heart failure. This patient presents with concentric left ventricular hypertrophy with biatrial enlargement, a presentation commonly seen in hypertrophic cardiomyopathy. However, the absence of increased myo…	E	D	ANSWER	False
20220224	gemini-pro-vision	D) Primary hypertrophic osteoarthropathy.\n\nprimary hypertrophic osteoarthropathy (PHO). PHO is a syndrome characterized by clubbing of the fingers and toes, periosititis of long bones, and arthritis. It is often associated with underlying pulmonary or cardiovascular disease, but in up to 20% of cases, no underlying cause is identified, as in this patient. The radiographic findings in PHO includ…	D	D	ANSWER	True
20100819	gemini-pro-vision	D) Penicillin allergy. This man has a diffuse erythematous rash involving his face, neck, and upper chest. He has no other symptoms such as fever, chills, or shortness of breath. He is likely experiencing an allergic reaction to penicillin, which is a type of drug rash.	C	D	ANSWER	False
20160121	gemini-pro-vision	D) Behcet syndrome.\nBehcet syndrome is characterized by recurrent oral ulcers, genital ulcers, uveitis, and skin lesions. The skin lesions can be papules, pustules, or nodules. They can also be ulcerative. The most common sites for skin lesions are the legs and feet.	B	D	ANSWER	False
20210318	gemini-pro-vision	E) Streptococcal pharyngitis.\n\nThe presence of a red tongue with enlarged papillae, known as a strawberry tongue, along with fever and sore throat, suggests a diagnosis of streptococcal pharyngitis.	E	E	ANSWER	True
20200123	gemini-pro-vision	E) Streptococcal pharyngitis.NLNLThe presence of a red tongue with enlarged papillae, known as a strawberry tongue, along with fever and sore throat, suggests a diagnosis of streptococcal pharyngitis.	C	E	ANSWER	False
20071004	gemini-pro-vision	A) Pancreatic pseudocyst.\nThis is a case of pancreatitis. The fluid collection has a well-defined border and is located in the region of the pancreas.	E	A	ANSWER	False
20060928	gemini-pro-vision	C) Amiodarone exposure\n\nThe yellow discoloration of the palms and soles is most likely due to carotenemia, which can be caused by the medication amiodarone.	A	C	ANSWER	False
20110203	gemini-pro-vision	E) Superficial thrombophlebitis\nThe erythematous, tender, warm, and swollen leg is most likely due to superficial thrombophlebitis.	E	E	ANSWER	True
20110217	gemini-pro-vision	E) Superficial thrombophlebitisNLThe erythematous, tender, warm, and swollen leg is most likely due to superficial thrombophlebitis.	B	E	ANSWER	False
20060914	gemini-pro-vision	E) Papilledema.\nThe optic disc is swollen and hyperemic. The retinal vessels are tortuous and congested. These findings are consistent with papilledema, which is caused by increased intracranial pressure.	E	E	ANSWER	True
20130110	gemini-pro-vision	A) Babesiosis. \n\nThe presence of intraerythrocytic ring forms in a child who has a history of camping in an endemic area suggests the diagnosis of babesiosis.	E	A	ANSWER	False
20060727	gemini-pro-vision	B) Parathyroid hormone related protein\n\nThe irregular centimeter-sized nodule in the right middle lobe is likely a result of hypercalcemia. Hypercalcemia can be caused by a number of conditions, but the most likely cause in this patient is parathyroid hormone related protein (PTHrP). PTHrP is a hormone that is produced by a number of different types of cancer, including lung cancer. PTHrP cause…	E	B	ANSWER	False
20131226	gemini-pro-vision	B) Parathyroid hormone related proteinNLNLThe irregular centimeter-sized nodule in the right middle lobe is likely a result of hypercalcemia. Hypercalcemia can be caused by a number of conditions, but the most likely cause in this patient is parathyroid hormone related protein (PTHrP). PTHrP is a hormone that is produced by a number of different types of cancer, including lung cancer. PTHrP cause…	E	B	ANSWER	False
20180823	gemini-pro-vision	C) Vitamin A deficiency\n\nThe child has night blindness, which is a symptom of vitamin A deficiency. He also has other signs of vitamin A deficiency, such as dry eyes, conjunctival xerosis, and Bitot's spots. The other answer choices are not associated with these symptoms.	C	C	ANSWER	True
20180412	gemini-pro-vision	B) Minocycline-induced pigmentation.\nThe bluish discoloration of the sclerae in this patient is most likely due to minocycline-induced pigmentation. Minocycline is a tetracycline antibiotic that can cause a number of side effects, including skin discoloration. This discoloration is usually bluish-gray and most commonly affects the face, neck, and upper extremities. It is thought to be caused by …	B	B	ANSWER	True
20101118	gemini-pro-vision	D) Plasmacytoma.\nThis is a lytic lesion with a \u201csoap bubble\u201d or \u201choneycomb\u201d appearance, which is most likely a plasmacytoma.	D	D	ANSWER	True
20230427	gemini-pro-vision	D) Handling feline waste.\n\nSporotrichosis is caused by the saprophytic mold Sporothrix schenckii, which is found in soil, hay, and on plants (e.g., rose bushes). Infection typically occurs through direct inoculation following minor trauma, such as a thorn prick or handling of contaminated material. The most common clinical presentation is a painless, slowly progressive, nodular swelling of the …	B	D	ANSWER	False
20060525	gemini-pro-vision	D) Handling feline waste.NLNLSporotrichosis is caused by the saprophytic mold Sporothrix schenckii, which is found in soil, hay, and on plants (e.g., rose bushes). Infection typically occurs through direct inoculation following minor trauma, such as a thorn prick or handling of contaminated material. The most common clinical presentation is a painless, slowly progressive, nodular swelling of the …	A	D	ANSWER	False
20210708	gemini-pro-vision	D) Infantile hepatic hemangiomas.\nThe MRI shows multiple hepatic lesions, which are most likely hemangiomas. Hemangiomas are benign tumors that are common in infants. They are usually asymptomatic and do not require treatment. However, in some cases, they can cause complications such as heart failure or liver failure.	D	D	ANSWER	True
20160519	gemini-pro-vision	D) Infantile hepatic hemangiomas.NLThe MRI shows multiple hepatic lesions, which are most likely hemangiomas. Hemangiomas are benign tumors that are common in infants. They are usually asymptomatic and do not require treatment. However, in some cases, they can cause complications such as heart failure or liver failure.	A	D	ANSWER	False
20131024	gemini-pro-vision	D) Toxoplasmosis\n\nThe image shows a fundus photograph of a patient with toxoplasmosis. The characteristic findings are a focal area of retinal whitening with surrounding inflammation and hemorrhage. This patient also has a relative afferent pupillary defect, which is a sign of optic nerve damage. Toxoplasmosis is a common infection that can cause a variety of symptoms, including eye pain, float…	B	D	ANSWER	False
20210722	gemini-pro-vision	D) ToxoplasmosisNLNLThe image shows a fundus photograph of a patient with toxoplasmosis. The characteristic findings are a focal area of retinal whitening with surrounding inflammation and hemorrhage. This patient also has a relative afferent pupillary defect, which is a sign of optic nerve damage. Toxoplasmosis is a common infection that can cause a variety of symptoms, including eye pain, float…	B	D	ANSWER	False
20140807	gemini-pro-vision	B) Necrotizing sialometaplasia\nNecrotizing sialometaplasia is a benign, self-limiting inflammatory condition that affects the minor salivary glands of the palate. It is most commonly found in middle-aged and elderly patients. The lesions typically present as asymptomatic, firm, round, or ovoid nodules that are yellow, red, or purple in color. They range in size from 1 to 2 cm and are usually loc…	E	B	ANSWER	False
20220811	gemini-pro-vision	A) Acalculous cholecystitis.\nThe CT scan shows a distended gallbladder with a thickened wall outside the gallbladder fossa, which is known as Phrygian cap. This is a specific sign of acute acalculous cholecystitis.	E	A	ANSWER	False
20170720	gemini-pro-vision	D) Deep cerebral venous thrombosis. \n\nThe patient presents with symptoms of increased intracranial pressure and has papilledema on fundoscopy. MRI shows evidence of venous congestion and edema in the deep white matter.	C	D	ANSWER	False
20170907	gemini-pro-vision	C) Ectopia lentis.\nThis patient has ectopia lentis, which is a dislocation of the lens. This can be caused by a variety of conditions, including Marfan syndrome, which is characterized by pectus excavatum and elongated digits.	C	C	ANSWER	True
20070913	gemini-pro-vision	E) Oral candidiasis.\nThe white plaques can be wiped off, leaving a red base, which is a characteristic of pseudomembranous candidiasis.	A	E	ANSWER	False
20080410	gemini-pro-vision	D) Graft-versus-host disease\nGVHD is a common complication of allogeneic stem cell transplantation. It occurs when the donor's immune cells attack the recipient's tissues. The skin is the most commonly affected organ in GVHD.	D	D	ANSWER	True
20100204	gemini-pro-vision	D) Syphilis. The painless, punched-out ulcer with a raised, indurated border is a classic presentation of tertiary syphilis.	A	D	ANSWER	False
20080821	gemini-pro-vision	E) Squamous-cell carcinoma.\nThe lesion is a rapidly growing, erythematous, scaly papule/nodule with central ulceration and crusting. It is located on the ear of an elderly patient, a sun-exposed area. Squamous-cell carcinoma is the most likely diagnosis.	E	E	ANSWER	True
20210520	gemini-pro-vision	A) Orbital wall fracture.\nThe patient has a history of trauma and now presents with decreased vision and pain with extraocular movement. This suggests that there may be damage to the orbital wall, which can cause these symptoms. The CT scan shows a fracture in the orbital wall, which confirms the diagnosis.	B	A	ANSWER	False
20120329	gemini-pro-vision	D) Left main stem.\nThere is ST elevation in leads I and aVL, as well as V2-V6. This suggests occlusion of the left main coronary artery.	D	D	ANSWER	True
20120301	gemini-pro-vision	B) Ectopic thyroid.\nThe firm, round mass in the midline of the neck just below the hyoid bone is most likely an ectopic thyroid. This is a relatively common finding, occurring in about 1% of the population. It is usually asymptomatic and does not require treatment. However, it can sometimes cause problems such as difficulty swallowing or breathing, or it can become infected. If this happens, tre…	B	B	ANSWER	True
20180809	gemini-pro-vision	D) End-stage liver disease.\nThe presence of anorexia, nausea, vomiting, oliguria, and diffuse deposits on the skin suggests that the patient is suffering from end-stage liver disease. The deposits on the skin are likely due to the accumulation of toxins in the blood, which is a result of the liver's inability to filter them out.	A	D	ANSWER	False
20120315	gemini-pro-vision	D) Keratoconus.\nKeratoconus is a condition in which the cornea thins and bulges outward, causing the vision to become distorted and blurry. It is usually diagnosed in people between the ages of 10 and 30 and can be treated with corrective lenses or surgery. In this image, we can see that the patient has a corneal bulge, which is a characteristic of keratoconus.	E	D	ANSWER	False
20150625	gemini-pro-vision	D) Pseudogout tophi.\nThese are tophi from calcium pyrophosphate dihydrate crystals. They are often found in the setting of acute pseudogout arthritis, which can be a very painful condition. Tophi can be found in the setting of chronic pseudogout as well.	C	D	ANSWER	False
20080612	gemini-pro-vision	D) Macular sparing hemianopia.\nThis is a picture of optic nerve drusen. Optic nerve drusen are usually asymptomatic and discovered on routine examination. Rarely, they can cause visual field defects, such as macular sparing hemianopia.	A	D	ANSWER	False
20161215	gemini-pro-vision	B) Erythema multiforme.\nThe constellation of symptoms, including fever, arthralgias, and a rash, suggests a diagnosis of erythema multiforme (EM). EM is a reaction to a variety of triggers, including infections (most commonly herpes simplex virus), drugs, and autoimmune disorders. The rash of EM is characterized by red, edematous papules and plaques that often have a target-like appearance. The …	E	B	ANSWER	False
20161201	gemini-pro-vision	D) Tinea imbricata.\nThe concentric scaly rash on the trunk and upper and lower limbs is most likely tinea imbricata, also known as Tokelau ringworm. It is a fungal infection caused by Trichophyton concentricum.	D	D	ANSWER	True
20171012	gemini-pro-vision	E) Takotsubo cardiomyopathy.\nThe left ventriculogram shows apical ballooning, which is a characteristic finding in Takotsubo cardiomyopathy. This condition is often triggered by emotional stress and can mimic the symptoms of a heart attack.	E	E	ANSWER	True
20161229	gemini-pro-vision	B) Gastric polyp.\nThe radiograph shows a large filling defect in the dependent portion of the stomach, which is likely a gastric polyp. Gastric polyps are usually benign, but they can sometimes be cancerous. The other options are not as likely because they would not cause the same symptoms or radiographic findings.	D	B	ANSWER	False
20201203	gemini-pro-vision	B) Renal cryptococcosis.\n\nThis patient has AIDS and has had diarrhea for 2 weeks. He has a positive serum cryptococcal antigen test result. The biopsy specimen shows numerous organisms with a clear capsule, consistent with Cryptococcus.	B	B	ANSWER	True
20201217	gemini-pro-vision	B) Renal cryptococcosis.NLNLThis patient has AIDS and has had diarrhea for 2 weeks. He has a positive serum cryptococcal antigen test result. The biopsy specimen shows numerous organisms with a clear capsule, consistent with Cryptococcus.	D	B	ANSWER	False
20200109	gemini-pro-vision	D) Amiodarone-induced skin discoloration. \nThe patient is taking amiodarone, which is a medication known to cause skin discoloration. The discoloration is typically a blue-gray color and it can affect the face, neck, and upper chest.	D	D	ANSWER	True
20170330	gemini-pro-vision	C) Bartholin gland cyst.\nThe MRI shows a cystic structure arising from the right Bartholin gland. It is most likely a Bartholin gland cyst.	E	C	ANSWER	False
20141106	gemini-pro-vision	D) Osteosarcoma.\nThis 82-year-old patient with diabetes mellitus had undergone a total hip replacement 10 years previously. The most likely underlying diagnosis is osteosarcoma. This is a primary bone cancer that most commonly affects the long bones, such as the femur in this case. It is more common in males and in individuals with a history of radiation exposure or certain genetic disorders. Th…	A	D	ANSWER	False
20221110	gemini-pro-vision	B) Exchange Transfusion.\nThe radiographic findings are consistent with pulmonary and gastrointestinal (GI) tract deposition of heavy metal, which is most likely lead. Chelation therapy is indicated for lead levels greater than 45 mcg per deciliter, and hemodialysis is indicated for renal failure. Plasma exchange therapy and therapeutic phlebotomy are not indicated in this case.	A	B	ANSWER	False
20091119	gemini-pro-vision	E) Polycystic liver disease.\nThe image shows multiple cysts of varying sizes throughout the liver, which is characteristic of polycystic liver disease.	C	E	ANSWER	False
20110407	gemini-pro-vision	D) Secondary syphilis. The round, copper-colored papules on the back are characteristic of secondary syphilis.	E	D	ANSWER	False
20190207	gemini-pro-vision	B) Small coins (e.g., a penny).\n\nCoins are the most commonly ingested foreign bodies in children and are usually located in the esophagus. If the coin has been present for longer than 24 hours, it should be removed endoscopically due to the risk of complications such as esophageal perforation.	A	B	ANSWER	False
20060309	gemini-pro-vision	D) Acute severe asthma. This 15-year-old boy presented with acute chest pain and shortness of breath. The chest radiograph shows hyperinflation with flattening of the diaphragm, which is a classic finding in acute severe asthma.	C	D	ANSWER	False
20201029	gemini-pro-vision	A) Necrotizing anterior scleritis\nThe patient presents with pain, hyperemia, inflammation, and scleral thinning with exposure of the underlying choroid. These symptoms are most likely caused by necrotizing anterior scleritis.	A	A	ANSWER	True
20201001	gemini-pro-vision	D) Acanthamoeba keratitis. The clinical presentation and the slit-lamp examination findings are consistent with Acanthamoeba keratitis, which is a rare but serious infection of the cornea caused by Acanthamoeba, a free-living protozoan. It is often associated with contact lens wear, but it can also occur in non-contact lens wearers. Symptoms include pain, photophobia, and blurring of vision. Slit…	A	D	ANSWER	False
20130502	gemini-pro-vision	D) Gastroesophageal reflux disease.\nBarium\u505c\u7559\u3092\u793a\u5506\u3059\u308b\u6240\u898b\u3067\u3042\u308b\u3002\u9006\u6d41\u6027\u98df\u9053\u708e\u306e\u753b\u50cf\u6240\u898b\u3068\u3057\u3066\u306f\u3001\u7c98\u819c\u6d6e\u816b\u3001\u3073\u3089\u3093\u3001\u6f70\u760d\u3001\u30d0\u30ec\u30c3\u30c8\u4e0a\u76ae\u3001\u98df\u9053\u72ed\u7a84\u306a\u3069\u304c\u3042\u308b\u3002	E	D	ANSWER	False
20170126	gemini-pro-vision	B) Actinic keratosis.\nThese erythematous, slightly elevated, rough-surfaced patches with a fine scale represent actinic keratoses. Solar elastosis is present in the surrounding skin.	D	B	ANSWER	False
20120705	gemini-pro-vision	E) Vitamin B12 deficiency\n\nThe image shows a smooth, beefy red tongue, which is a classic sign of vitamin B12 deficiency.	B	E	ANSWER	False
20130516	gemini-pro-vision	D) Systemic sclerosis.\nThis patient has extensive mottled osteopenia and cystic changes throughout the pelvis and proximal femurs. This is most likely due to systemic sclerosis.	D	D	ANSWER	True
20201015	gemini-pro-vision	D) Beh\u00e7et's disease.\nThe corneal epithelial erosions and corneal endothelial folds are consistent with a diagnosis of keratitis. Beh\u00e7et's disease is a chronic, multisystem inflammatory disorder characterized by recurrent oral ulcers, genital ulcers, uveitis, and skin lesions. The diagnosis is made based on the clinical presentation and the exclusion of other causes of keratitis.	B	D	ANSWER	False
20230223	gemini-pro-vision	D) Peritoneal carcinomatosis.\nThe peritoneal surfaces are studded with innumerable small nodules, which is most characteristic of peritoneal carcinomatosis.	B	D	ANSWER	False
20051103	gemini-pro-vision	E) Right ureterovesical calculus.\n\nThere is contrast material in the collecting system. Contrast material should not be present in the collecting system 12 minutes after IV injection, so there must be some obstruction. There is no contrast material in the left kidney, which suggests that the obstruction is on the left side. The contrast material has entered the right ureter but has not entered …	E	E	ANSWER	True
20051117	gemini-pro-vision	D) Portal hypertension. \nThe image shows a dilated, tortuous paraumbilical vein, which is a collateral pathway that develops in response to portal hypertension.	D	D	ANSWER	True
20181108	gemini-pro-vision	B) Sarcoidosis.\nsarcoidosis. The patient presents with shortness of breath and has innumerable pulmonary nodules on a CT scan. Sarcoidosis is a granulomatous disease that can affect multiple organs, including the lungs. It is characterized by the formation of granulomas, which are small collections of inflammatory cells. In the lungs, sarcoidosis can cause inflammation and scarring, which can le…	A	B	ANSWER	False
20090212	gemini-pro-vision	D) Permethrin.\nThe presence of nits on the pubic hair is pathognomonic for pediculosis pubis. Itching is the most common symptom and is typically worse at night. Permethrin is a topical medication used to treat pediculosis pubis.	D	D	ANSWER	True
20141113	gemini-pro-vision	D) Hiatal hernia.\nThe image shows a portion of the esophagus with a hiatal hernia. A hiatal hernia occurs when a portion of the stomach \nprotrudes (herniates) into the thorax through the esophageal opening in the diaphragm. This is known as a sliding hiatal hernia and it is the most \ncommon type of hiatal hernia encountered. Achalasia, diffuse esophageal spasm, esophageal stricture, and system…	B	D	ANSWER	False
20130926	gemini-pro-vision	D) Porphyria cutanea tarda.\nThe patient has skin changes that are consistent with porphyria cutanea tarda, which is a disorder of porphyrin metabolism. The skin changes are typically seen on sun-exposed areas and can include blisters, erosions, and scarring.	D	D	ANSWER	True
20061228	gemini-pro-vision	D) Neurofibromatosis.\nThe image shows multiple Lisch nodules on the iris, which are pathognomonic for neurofibromatosis.	A	D	ANSWER	False
20061214	gemini-pro-vision	D) Multiple bacterial abscesses.\nThe presence of multiple thin-walled cavities with air-fluid levels in the lungs is most likely due to multiple bacterial abscesses.	D	D	ANSWER	True
20100826	gemini-pro-vision	E) Syphilis\n\nThe arrow points to the optic nerve. There is marked optic nerve edema, as well as surrounding exudates in the retina, which is known as papillitis. This is an ophthalmologic manifestation of secondary syphilis.	D	E	ANSWER	False
20180607	gemini-pro-vision	B) Ischemic colitis\nThe CT scan shows thumbprinting of the sigmoid colon, which is a sign of bowel ischemia. The patient also has a history of abdominal pain and a white-cell count of 12,000 per cubic millimeter, which are both consistent with a diagnosis of ischemic colitis.	B	B	ANSWER	True
20150618	gemini-pro-vision	D) Perforating folliculitis.\nperforating folliculitis. This is a chronic inflammatory condition of the hair follicles that is characterized by the formation of papules, pustules, and nodules. The lesions are typically located on the scalp, face, and trunk. The condition is often associated with other skin disorders, such as acne vulgaris and rosacea.	E	D	ANSWER	False
20220421	gemini-pro-vision	C) Iris atrophy\nThe atrophy of the iris pigment epithelium allows visualization of the underlying stromal architecture.	C	C	ANSWER	True
20131219	gemini-pro-vision	D) Marfan syndrome.\nThe image shows a patient with Marfan syndrome. This is a genetic disorder that affects the connective tissue. It is characterized by tall stature, long limbs, and a variety of other symptoms. The most common symptom is aortic root dilation, which can lead to aortic dissection and death. Other symptoms include mitral valve prolapse, pectus excavatum or carinatum, scoliosis, a…	E	D	ANSWER	False
20180405	gemini-pro-vision	A) Pulmonary embolism.\n\nThe patient has a history of deep vein thrombosis (DVT) in the right leg, which is a risk factor for pulmonary embolism (PE). The chest x-ray shows multiple round densities in the lungs, which are most likely due to emboli.	D	A	ANSWER	False
20100211	gemini-pro-vision	A) Gastric outlet obstruction.\nThe image shows a hugely dilated stomach with food remnants, which is a classic presentation of gastric outlet obstruction.	D	A	ANSWER	False
20070906	gemini-pro-vision	A) Gastric outlet obstruction.NLThe image shows a hugely dilated stomach with food remnants, which is a classic presentation of gastric outlet obstruction.	C	A	ANSWER	False
20220623	gemini-pro-vision	B) Pompe disease.\nThe cherry-red spot on the funduscopic exam result is pathognomonic for this disorder. It is caused by the accumulation of glycogen in the lysosomes of the retinal ganglion cells.	E	B	ANSWER	False
20220804	gemini-pro-vision	B) Leprosy.\n\nThe patient presents with painless, violaceous, indurated nodules on his nose, ears, fingers, and toes. These are all common sites for leprosy lesions. The patient also has hilar and mediastinal lymphadenopathy, which is another common finding in leprosy. The skin biopsy showed non-caseating granulomas, which is the histopathologic hallmark of leprosy.	C	B	ANSWER	False
20160526	gemini-pro-vision	B) IgG antibodies against Lyme disease.\nAcute renal failure in a man with these imaging findings is most likely due to interstitial nephritis. Lyme disease can cause interstitial nephritis. The other choices are not associated with acute renal failure.	E	B	ANSWER	False
20121220	gemini-pro-vision	D) Osteoarthritis.\nosteoarthritis. This is a condition that causes the cartilage in the joints to wear down, leading to pain, stiffness, and swelling. The joints most commonly affected by osteoarthritis are the knees, hips, spine, and hands. In this case, the patient has osteoarthritis in the hands, which is causing the joints to appear swollen and deformed.	A	D	ANSWER	False
20120112	gemini-pro-vision	E) Tophaceous gout.\nTophaceous gout is characterized by the deposition of monosodium urate crystals in the joints, which can lead to inflammation and pain. The tophi are usually located in the joints of the hands, feet, and elbows. In this patient, there is swelling and erythema of the DIP joint of the right index finger, which is a classic presentation of gout.	E	E	ANSWER	True
20070719	gemini-pro-vision	E) Tophaceous gout.NLTophaceous gout is characterized by the deposition of monosodium urate crystals in the joints, which can lead to inflammation and pain. The tophi are usually located in the joints of the hands, feet, and elbows. In this patient, there is swelling and erythema of the DIP joint of the right index finger, which is a classic presentation of gout.	C	E	ANSWER	False
20190606	gemini-pro-vision	D) Situs inversus totalis. The radiograph of the chest demonstrates dextrocardia, with the heart and stomach both located on the right side of the body. This is known as situs inversus totalis, a rare condition in which the organs are mirrored from their normal positions.	D	D	ANSWER	True
20230420	gemini-pro-vision	D) Osteoporosis. Spiral (torsion) fractures are most often caused by a twisting injury in the setting of poor bone quality, as in osteoporosis.	A	D	ANSWER	False
20140619	gemini-pro-vision	D) Pretibial myxedema.\nThe firm, yellow-orange papules and plaques surrounded by brawny edema are characteristic of pretibial myxedema.	B	D	ANSWER	False
20130117	gemini-pro-vision	E) Tuberculosis\n\nThis is a bone scan, which shows increased uptake in areas of increased bone turnover. This patient has increased uptake in the bilateral hilar regions, which is most likely due to tuberculosis.	C	E	ANSWER	False
20130103	gemini-pro-vision	E) TuberculosisNLNLThis is a bone scan, which shows increased uptake in areas of increased bone turnover. This patient has increased uptake in the bilateral hilar regions, which is most likely due to tuberculosis.	B	E	ANSWER	False
20060720	gemini-pro-vision	D) Thiazolidinedione\n\nThe appearance of facial swelling and moon facies is most likely caused by thiazolidinediones, a class of medications used to treat type 2 diabetes.	B	D	ANSWER	False
20180830	gemini-pro-vision	A) Tetracyclines.\n\nTetracyclines are a class of antibiotics that can cause a black discoloration of the tongue. This is a side effect that is seen in up to 10% of patients who take tetracyclines. It is thought to be caused by the binding of tetracyclines to calcium in the saliva, which then forms a dark complex that deposits on the tongue.	A	A	ANSWER	True
20150813	gemini-pro-vision	D) Diuresis\nThis patient has signs of volume overload, likely secondary to congestive heart failure. Diuresis will help to reduce the volume of fluid in the body, which will improve cardiac function and reduce dyspnea.	B	D	ANSWER	False
20190404	gemini-pro-vision	D) Normal eye finding.\nThe image shows a normal eye with no abnormalities. The structures of the eye are all intact and in their proper positions.	A	D	ANSWER	False
20110210	gemini-pro-vision	D) Squamous-cell lung cancer\nsquamous-cell lung cancer. This is because the patient has a history of smoking, which is a major risk factor for lung cancer. The patient also has clubbing of the fingers, which is a sign of lung cancer.	C	D	ANSWER	False
20230622	gemini-pro-vision	D) Squamous-cell lung cancerNLsquamous-cell lung cancer. This is because the patient has a history of smoking, which is a major risk factor for lung cancer. The patient also has clubbing of the fingers, which is a sign of lung cancer.	D	D	ANSWER	True
20060907	gemini-pro-vision	D) Squamous-cell lung cancerNLsquamous-cell lung cancer. This is because the patient has a history of smoking, which is a major risk factor for lung cancer. The patient also has clubbing of the fingers, which is a sign of lung cancer.	A	D	ANSWER	False
20060126	gemini-pro-vision	D) Squamous-cell lung cancerNLsquamous-cell lung cancer. This is because the patient has a history of smoking, which is a major risk factor for lung cancer. The patient also has clubbing of the fingers, which is a sign of lung cancer.	B	D	ANSWER	False
20130711	gemini-pro-vision	B) Epidermal nevus syndrome\n\nThe image shows a man with a large, dark, hairy mole on his chest. The mole is present at birth and has grown over time. It is likely that this is a congenital melanocytic nevus. This type of mole is usually not cancerous, but it can sometimes develop into melanoma. It is important to have the mole checked by a doctor regularly to make sure that it is not changing.	A	B	ANSWER	False
20170309	gemini-pro-vision	C) Coloboma of the iris.\nThe image shows a keyhole-shaped pupil, which is a typical presentation of a coloboma of the iris.	B	C	ANSWER	False
20200130	gemini-pro-vision	E) Cutaneous anthrax. \nThe patient presented with painful, indurated nodules with surrounding purple discoloration on his back, trunk, and limbs. This is most likely a case of cutaneous anthrax. Cutaneous anthrax is caused by Bacillus anthracis, which is a gram-positive, rod-shaped bacterium. It is typically transmitted through contact with infected animals or their products. The most common for…	B	E	ANSWER	False
20160324	gemini-pro-vision	D) Chemotherapy\nThis patient presents with a lytic lesion in the right femur with surrounding soft tissue edema. There is increased uptake on bone scan in the right femur and also in the pelvis. This is most likely metastatic disease to the bone. The primary tumor is most likely prostate cancer, which is common in this age group and frequently metastasizes to bone. Androgen deprivation therapy m…	E	D	ANSWER	False
20060330	gemini-pro-vision	E) Cholesteatoma.\nThis is a picture of a cholesteatoma in the middle ear. It is a pearly white mass that is eroding the ossicles. cholesteatoma.	E	E	ANSWER	True
20200326	gemini-pro-vision	B) Hydatid cyst.\n\nhydatid cyst. The imaging shows a cystic mass with a \target\" appearance on MRI, which is characteristic of a hydatid cyst. The cyst is located in the orbit, which is a common location for hydatid cysts. The patient's symptoms, including blurred vision and proptosis, are also consistent with a hydatid cyst."	B	B	ANSWER	True
20210121	gemini-pro-vision	B) Atopic dermatitis.\n\nErythema infectiosum, tinea corporis, and pityriasis rosea would not typically present with pulsating erythema. Insect bites may present with a red, itchy bump, but not with the pulsating erythema seen in this image. Atopic dermatitis can present with red, itchy plaques, and in severe cases, these plaques may become edematous and pulsate with the pulse.	A	B	ANSWER	False
20161006	gemini-pro-vision	B) Acute mesenteric ischemia\nThe image shows thumbprinting of the colonic mucosa, which is a classic sign of acute mesenteric ischemia. This occurs when there is a sudden decrease in blood flow to the intestines, which can cause the mucosa to become ischemic and necrotic. The patient's symptoms of abdominal pain, hypotension, and deranged renal function are also consistent with acute mesenteric …	B	B	ANSWER	True
20061012	gemini-pro-vision	D) Obturator hernia.\nThe image shows a small bowel loop herniating through the obturator foramen (the passageway through the hip bone). This is known as an obturator hernia. The symptoms of an obturator hernia can include abdominal pain, vomiting, and constipation.	D	D	ANSWER	True
20080207	gemini-pro-vision	D) Reiter syndrome.\nReiter syndrome based on the bilateral pain, swelling, and stiffness in the hands and feet, as well as the abnormal chest radiograph. Reiter syndrome is a reactive arthritis that can occur following an infection, such as chlamydia or salmonella. The chest radiograph may show inflammatory changes, such as interstitial infiltrates or pleural effusions.	E	D	ANSWER	False
20151112	gemini-pro-vision	D) Reiter syndrome.NLReiter syndrome based on the bilateral pain, swelling, and stiffness in the hands and feet, as well as the abnormal chest radiograph. Reiter syndrome is a reactive arthritis that can occur following an infection, such as chlamydia or salmonella. The chest radiograph may show inflammatory changes, such as interstitial infiltrates or pleural effusions.	C	D	ANSWER	False
20120927	gemini-pro-vision	D) Reiter syndrome.NLReiter syndrome based on the bilateral pain, swelling, and stiffness in the hands and feet, as well as the abnormal chest radiograph. Reiter syndrome is a reactive arthritis that can occur following an infection, such as chlamydia or salmonella. The chest radiograph may show inflammatory changes, such as interstitial infiltrates or pleural effusions.	A	D	ANSWER	False
20150219	gemini-pro-vision	D) Retinitis pigmentosa.\n\nThe optic nerves are surrounded by cerebrospinal fluid (CSF) in the subarachnoid space. In this image, the optic nerves are enlarged and hyperintense on T2-weighted MRI, which is known as \tram-track\" sign and is pathognomonic for optic nerve sheath meningioma."	C	D	ANSWER	False
20171214	gemini-pro-vision	D) Retinitis pigmentosa.NLNLThe optic nerves are surrounded by cerebrospinal fluid (CSF) in the subarachnoid space. In this image, the optic nerves are enlarged and hyperintense on T2-weighted MRI, which is known as "tram-track" sign and is pathognomonic for optic nerve sheath meningioma.	C	D	ANSWER	False
20161013	gemini-pro-vision	E) Fixed drug eruption. The sharply demarcated, erythematous, edematous plaque on the face is most likely a fixed drug eruption.	A	E	ANSWER	False
20211202	gemini-pro-vision	C) Langerhans-cell histiocytosis\n\nLangerhans-cell histiocytosis (LCH). This is a rare disease that occurs when too many Langerhans cells, a type of white blood cell, form in the body. In infants, it commonly presents with a \u201cblueberry muffin\u201d rash, as seen in this baby. The rash is made up of small, round, red-purple bumps that look like blueberries. LCH can also affect other organs, …	C	C	ANSWER	True
20171228	gemini-pro-vision	B) Poland syndrome.\nPoland syndrome is characterized by the absence of the pectoralis major muscle, usually on one side of the body. It can also cause brachydactyly, or short fingers.	B	B	ANSWER	True
20160331	gemini-pro-vision	D) Myiasis. \n\nmyiasis. This is a condition caused by fly larvae that infest the skin. The larvae burrow into the skin and cause a raised, itchy rash. The rash may also be painful and have a burning sensation. Myiasis is most common in tropical and subtropical regions.	A	D	ANSWER	False
20211216	gemini-pro-vision	D) Light-near dissociation. The afferent pathway for the pupillary light reflex is intact because the pupils constrict to light. However, the pathway for pupillary accommodation is damaged, as the pupils do not constrict when the patient attempts to focus on a near object. This dissociation suggests a lesion in the midbrain or rostral brainstem.	D	D	ANSWER	True
20191121	gemini-pro-vision	D) Light-near dissociation. The afferent pathway for the pupillary light reflex is intact because the pupils constrict to light. However, the pathway for pupillary accommodation is damaged, as the pupils do not constrict when the patient attempts to focus on a near object. This dissociation suggests a lesion in the midbrain or rostral brainstem.	D	D	ANSWER	True
20100610	gemini-pro-vision	D) Periodontitis. \nThe red, swollen gums with a stippled appearance are characteristic of periodontitis.	B	D	ANSWER	False
20140220	gemini-pro-vision	D) Sclerosing sialadenitis. This patient presents with painless swelling of the submandibular gland, which is most likely due to sclerosing sialadenitis. This is a chronic inflammatory condition that affects the salivary glands, causing them to become inflamed and enlarged. It is most commonly seen in middle-aged women.	D	D	ANSWER	True
20211028	gemini-pro-vision	E) Thoracic endometriosis\nThe patient presents with hemoptysis, which is a common symptom of thoracic endometriosis. The CT scan shows a cavitary nodule with ground-glass appearance in the right lower lobe, which is a typical finding in thoracic endometriosis.	E	E	ANSWER	True
20070308	gemini-pro-vision	B) Methemoglobinemia. Methemoglobin has a characteristic chocolate-brown color which is visible on gross inspection of the serum. This is caused by oxidation of the iron in hemoglobin to the ferric state, which prevents it from carrying oxygen. Methemoglobinemia is most commonly caused by exposure to certain drugs, such as propofol, or by inhaling certain chemicals.	A	B	ANSWER	False
20120503	gemini-pro-vision	B) Methemoglobinemia. Methemoglobin has a characteristic chocolate-brown color which is visible on gross inspection of the serum. This is caused by oxidation of the iron in hemoglobin to the ferric state, which prevents it from carrying oxygen. Methemoglobinemia is most commonly caused by exposure to certain drugs, such as propofol, or by inhaling certain chemicals.	B	B	ANSWER	True
20211014	gemini-pro-vision	D) Pyogenic liver abscess.\nThe image shows a large, low-density area in the liver, which is most likely an abscess. The patient is also diabetic, which is a risk factor for developing an abscess.	C	D	ANSWER	False
20130704	gemini-pro-vision	D) Fibrosing alopecia.\nThis patient presents with scarring alopecia of the frontal scalp with perifollicular erythema. This is most likely due to lichen planopilaris, a type of fibrosing alopecia.	D	D	ANSWER	True
20120517	gemini-pro-vision	E) Tuberculosis\nThis is a PET scan, which is useful for evaluating metabolic activity. This scan shows increased metabolic activity in the upper lobes of the lungs, which is characteristic of tuberculosis.	C	E	ANSWER	False
20190411	gemini-pro-vision	D) Hemolytic-uremic syndrome.\n\nThe combination of microangiopathic hemolytic anemia, thrombocytopenia, and acute kidney injury in a patient with a negative test result for infection with the human immunodeficiency virus suggests hemolytic-uremic syndrome.	B	D	ANSWER	False
20200910	gemini-pro-vision	B) Capnocytophaga canimorsus.\n\nThe arrow in the image points to the presence of bacteria within neutrophils, which is suggestive of a bacterial infection. The most likely organism is Capnocytophaga canimorsus, which is commonly found in the saliva of dogs and cats and can be transmitted to humans through bites or scratches. This organism is known to cause infections in immunocompromised individ…	B	B	ANSWER	True
20200723	gemini-pro-vision	B) Capnocytophaga canimorsus.NLNLThe arrow in the image points to the presence of bacteria within neutrophils, which is suggestive of a bacterial infection. The most likely organism is Capnocytophaga canimorsus, which is commonly found in the saliva of dogs and cats and can be transmitted to humans through bites or scratches. This organism is known to cause infections in immunocompromised individ…	C	B	ANSWER	False
20150806	gemini-pro-vision	B) Neoplasm.\n\nWhile neoplasm can cause bronchial obstruction, the presence of tree-in-bud opacities suggests an infectious process such as septic emboli or pneumonia.	A	B	ANSWER	False
20160721	gemini-pro-vision	E) Varicella-zoster virus. This patient presents with a rash and pain on the left side of his face, which is in the distribution of the trigeminal nerve. He also has a plaque over the anterior two-thirds of his tongue. This suggests that he has herpes zoster, which is caused by the varicella-zoster virus.	E	E	ANSWER	True
20230810	gemini-pro-vision	E) Warm autoimmune hemolytic anemia. The presence of spherocytes on the peripheral blood smear and a positive direct antiglobulin test for C3d and weakly positive for IgG are most consistent with the diagnosis of warm autoimmune hemolytic anemia.	A	E	ANSWER	False
20190613	gemini-pro-vision	B) Splinter hemorrhages.\nSplinter hemorrhages are linear red-brown streaks in the nail bed, caused by bleeding from damaged capillaries. They are often associated with infective endocarditis, which is a possible cause of the flank pain and weight loss in this patient.	B	B	ANSWER	True
20150423	gemini-pro-vision	B) Thyroid dysfunction\nhyperthyroidism based on the presence of onycholysis, or lifting of the nail plate from the nail bed. This occurs in up to 10% of patients with hyperthyroidism.	A	B	ANSWER	False
20200521	gemini-pro-vision	D) Silicone oil hyperoleon\n\nThe image shows a white substance covering the upper third of the iris. This is most likely silicone oil, which is used to fill the eye after cataract surgery. The patient has a history of cataract surgery, which supports this diagnosis. Additionally, the patient has type 2 diabetes mellitus, which is a risk factor for proliferative diabetic retinopathy, which can le…	D	D	ANSWER	True
20090820	gemini-pro-vision	E) Retinal vein thrombosis.\nThe funduscopic image shows multiple flame-shaped hemorrhages in the retina. These hemorrhages are caused by leakage of blood from retinal veins. The leakage is due to increased pressure in the retinal veins. The increased pressure can be caused by a number of factors, including diabetes, high blood pressure, and certain eye diseases.	C	E	ANSWER	False
20130328	gemini-pro-vision	E) Raynaud's phenomenon.\nThe fingers are pale, which suggests vasospasm. The color change is not accompanied by pain, which makes radial-artery occlusion unlikely. Carcinoid syndrome and mastocytosis can cause flushing, but not the pallor seen here. Raynaud's phenomenon is a vasospastic disorder that causes the fingers to turn pale, blue, and then red. It is often triggered by cold temperatures …	E	E	ANSWER	True
20190808	gemini-pro-vision	D) Cholesterol crystal embolization.\nThe tubules contain many needle-shaped crystals, which are diagnostic of cholesterol crystal embolization. Cholesterol crystals are released from atherosclerotic plaques, typically in the aorta, after vascular procedures such as cardiac catheterization or aortic surgery.	D	D	ANSWER	True
20130314	gemini-pro-vision	B) Ankylosing spondylitis.\nThe image shows a lateral view of the lumbar spine with bambooing of the vertebrae, which is a classic finding in ankylosing spondylitis.	C	B	ANSWER	False
20070726	gemini-pro-vision	B) Ankylosing spondylitis.NLThe image shows a lateral view of the lumbar spine with bambooing of the vertebrae, which is a classic finding in ankylosing spondylitis.	D	B	ANSWER	False
20120105	gemini-pro-vision	B) Ascariasis. The image shows the presence of an ascaris egg in the bronchoalveolar-lavage fluid. This is a parasitic infection caused by the roundworm Ascaris lumbricoides. The eggs are typically found in the stool, but they can also be found in the sputum of patients with pulmonary involvement.	E	B	ANSWER	False
20190822	gemini-pro-vision	C) Epiglottitis.\nThe epiglottis is swollen, causing airway narrowing. This can lead to stridor, which is a high-pitched sound that is produced when air passes through a narrowed airway. The epiglottis can become swollen due to infection, inflammation, or injury. In this case, the patient has a history of odynophagia, fever, and progressive dyspnea, which are all symptoms of epiglottitis.	C	C	ANSWER	True
20121227	gemini-pro-vision	B) Dermoid.\nThe presence of black hairs is pathognomonic for dermoid.	B	B	ANSWER	True
20140626	gemini-pro-vision	E) Zinc.\n\nacrodermatitis enteropathica, which is a rare skin condition caused by zinc deficiency. It is most commonly seen in infants and children, but can also occur in adults. Symptoms of acrodermatitis enteropathica include a rash, sores on the skin, and hair loss. The rash is typically red and scaly, and it can appear on the face, arms, and legs. In severe cases, the rash can spread to the …	E	E	ANSWER	True
20090611	gemini-pro-vision	D) Lower-extremity thermoanesthesia.\n\nThe MRI image shows a cervical spondylosis at the C5-C6 level, which is a common cause of myelopathy. Myelopathy is a condition that affects the spinal cord, and it can cause a variety of symptoms, including lower-extremity thermoanesthesia. Thermoanesthesia is a loss of the sense of temperature, and it is often caused by damage to the spinothalamic tract, …	E	D	ANSWER	False
20220630	gemini-pro-vision	B) Hampton\u2019s hump. Hampton\u2019s hump is a peripheral wedge-shaped area of consolidation with a curvilinear pleural edge, representing infarction of the lung. It is most commonly seen in association with pulmonary embolism.	B	B	ANSWER	True
20150409	gemini-pro-vision	B) Chemotherapy.\n\nThe most likely cause of this physical exam finding in a 65-year-old woman undergoing treatment for breast cancer is chemotherapy. The patient is likely experiencing hand-foot syndrome, which is a common side effect of chemotherapy. This condition is characterized by redness, swelling, and pain in the palms of the hands and soles of the feet. It is caused by damage to the smal…	B	B	ANSWER	True
20200709	gemini-pro-vision	E) Dubin-Johnson syndrome.\n\nThe silver-colored stool is pathognomonic for Dubin-Johnson syndrome. This is an autosomal recessive disorder of hepatic bilirubin conjugation. It is characterized by a conjugated hyperbilirubinemia without evidence of liver disease.	B	E	ANSWER	False
20070524	gemini-pro-vision	B) Adenocarcinoma.\nThis is a CT scan of the chest. There is a spiculated mass in the right upper lobe of the lung. This is most likely an adenocarcinoma.	B	B	ANSWER	True
20170518	gemini-pro-vision	A) Acute promyelocytic leukemia (APL). The image shows Auer rods in the cytoplasm of the myeloid precursors, which are diagnostic for APL.	A	A	ANSWER	True
20121025	gemini-pro-vision	D) Glaucoma.\nThe image shows a greenish-brown discoloration of the cornea, which is a symptom of glaucoma.	E	D	ANSWER	False
20140424	gemini-pro-vision	D) Kaposi's sarcoma.\nThe patient has a reddish-purple skin lesion on his nose. He is immunosuppressed, as evidenced by his low CD4+ cell count. Kaposi's sarcoma is a type of cancer that is caused by human herpesvirus 8 (HHV-8). It is most commonly seen in people who are immunosuppressed, such as those with HIV/AIDS or those who have received organ transplants.	C	D	ANSWER	False
20180614	gemini-pro-vision	D) Dirofilaria repens infection. The nodules are likely to be subcutaneous Dirofilaria repens, which is a filarial nematode that is transmitted by mosquitoes. The mosquito injects a larva into the skin, which then migrates to the subcutaneous tissue and develops into an adult worm. The adult worms can cause nodules that move around the body. The nodules are often itchy and can be painful. This pa…	D	D	ANSWER	True
20180628	gemini-pro-vision	D) Disseminated cutaneous blastomycosis.\n\nThe round yeast forms with broad-based budding seen on biopsy are most consistent with Blastomyces species. The patient likely acquired the infection via inhalation of spores from the environment. This infection can disseminate to the skin, bones, lungs, and other organs.	D	D	ANSWER	True
20070322	gemini-pro-vision	D) Pinguecula.\nThe lesion is a yellowish, raised, benign growth on the conjunctiva, near the cornea. It is not inflamed, and there is no evidence of discharge or other signs of infection.	B	D	ANSWER	False
20060119	gemini-pro-vision	E) Pneumoconiosis.\nThe image shows a high-resolution CT scan of the lungs with diffuse micronodules, which is most likely caused by pneumoconiosis. Pneumoconiosis is a disease caused by inhaling dust particles, which can lead to inflammation and scarring of the lungs. The most common type of pneumoconiosis is silicosis, which is caused by inhaling silica dust. Other types of pneumoconiosis inclu…	D	E	ANSWER	False
20061207	gemini-pro-vision	A) Takayasu's arteritis.\nThe angiogram shows changes consistent with Takayasu's arteritis. This is a chronic inflammatory disease that affects the aorta and its major branches. The inflammation causes thickening and narrowing of the arteries, which can lead to decreased blood flow to the organs and tissues supplied by the arteries. Takayasu's arteritis is most common in young women, and it can c…	E	A	ANSWER	False
20110818	gemini-pro-vision	B) Biguanide\n\nThe radiograph shows findings most consistent with small bowel obstruction. Biguanides, such as metformin, are associated with lactic acidosis which can cause nausea, vomiting, and abdominal pain. In severe cases, lactic acidosis can lead to ileus and small bowel obstruction.	A	B	ANSWER	False
20200319	gemini-pro-vision	D) Paternal uniparental disomy 14 (UDP 14 pat) thoracic dysplasia\n\npaternal uniparental disomy 14 (UDP 14 pat) thoracic dysplasia. This is a rare genetic disorder caused by the inheritance of two copies of chromosome 14 from the father and none from the mother. It is characterized by a number of physical features, including short stature, a narrow chest, and webbed fingers and toes. In addition…	D	D	ANSWER	True
20061005	gemini-pro-vision	B) Hand foot and mouth disease.\nThe presence of multiple red, round, and fluid-filled blisters on the palms of the hands and soles of the feet is a characteristic presentation of hand, foot, and mouth disease.	E	B	ANSWER	False
20151105	gemini-pro-vision	E) Narrow angle glaucoma\n\nThis funduscopic image shows flame-shaped hemorrhages in the macular region, consistent with a branch retinal artery occlusion. The other options are less likely because they do not typically cause sudden painless vision loss.	E	E	ANSWER	True
20051110	gemini-pro-vision	D) Systemic sclerosis.\nThe most important diagnosis to exclude in this 81-year-old woman is systemic sclerosis. This is because systemic sclerosis is a serious autoimmune disease that can affect the skin, blood vessels, internal organs, and joints. It can be difficult to diagnose, and it can be fatal if not treated promptly. The symptoms of systemic sclerosis can include skin thickening and hard…	A	D	ANSWER	False
20081127	gemini-pro-vision	D) Pontine stroke.\nThe combination of dysarthtria and horizontal nystagmus in a patient with chronic alcoholism is most likely caused by a pontine stroke. The MRI shows a hyperintense lesion in the pons, which is consistent with an ischemic stroke.	B	D	ANSWER	False
20110616	gemini-pro-vision	D) Pontine stroke.NLThe combination of dysarthtria and horizontal nystagmus in a patient with chronic alcoholism is most likely caused by a pontine stroke. The MRI shows a hyperintense lesion in the pons, which is consistent with an ischemic stroke.	A	D	ANSWER	False
20110602	gemini-pro-vision	E) Systemic sclerosis.\nThe skin changes are characteristic of systemic sclerosis. The skin is thickened and indurated with areas of sclerosis. There is also evidence of Raynaud's phenomenon, which is a vasospastic disorder that affects the fingers and toes.	E	E	ANSWER	True
20150226	gemini-pro-vision	E) Speckled lentiginous naevi.\n\nThese are multiple, uniformly flat, round to oval, light brown macules with a diameter of 2-5 mm. They are present on the back and are associated with an increased risk of melanoma.	C	E	ANSWER	False
20110825	gemini-pro-vision	D) Scleroderma.\nThere are multiple areas of dense soft tissue calcification, which is a common finding in patients with scleroderma.	D	D	ANSWER	True
20190228	gemini-pro-vision	B) Epstein-Barr virus.\nThe presence of exudates on the tonsils and pharynx suggests a viral or bacterial etiology. The presence of a fever and swollen lymph nodes suggests an infectious process. Epstein-Barr virus is a common cause of infectious mononucleosis, which can cause fever, sore throat, and swollen lymph nodes. The presence of Koplik spots on the hard and soft palate is a characteristic…	A	B	ANSWER	False
20110428	gemini-pro-vision	E) Zidovudine exposure\nZidovudine exposure, which can cause nail discoloration as a side effect.	D	E	ANSWER	False
20190214	gemini-pro-vision	C) Sporotrichosis. This patient presents with a history of trauma to his hand from agricultural work in an area where sporotrichosis is endemic. The erythematous nodules and the presence of satellite lesions are characteristic of this infection. The KOH preparation and culture results confirm the diagnosis.	C	C	ANSWER	True
20110414	gemini-pro-vision	E) Waldenstrom's macroglobulinemia.\nWaldenstrom's macroglobulinemia (lymphoplasmacytic lymphoma) is a disorder in which abnormal lymphocytes collect in the bone marrow and produce large amounts of IgM protein. Hyperviscosity syndrome may occur. This patient has skin changes and ulcers on the fingertips, which are the most common physical findings in patients with Waldenstrom's macroglobulinemia.	E	E	ANSWER	True
20221117	gemini-pro-vision	D) Pyogenic granuloma.\nThe lesion is a rapidly growing, friable, and bleeding mass, which is most likely a pyogenic granuloma.	D	D	ANSWER	True
20221103	gemini-pro-vision	D) Pyogenic granuloma.NLThe lesion is a rapidly growing, friable, and bleeding mass, which is most likely a pyogenic granuloma.	E	D	ANSWER	False
20170323	gemini-pro-vision	B) Tumbu fly.\nTumbu fly. The patient presented with a history of pain and swelling in her right arm after returning from a trip to the Ivory Coast, which is a known endemic area for Tumbu fly. The lesions are characteristic of Tumbu fly infestation, which typically appear as raised, edematous, and weeping nodules with a central pore.	B	B	ANSWER	True
20201210	gemini-pro-vision	A) Bronchoesophageal fistula.\n\nThe patient has a history of large-cell neuroendocrine carcinoma of the lung, which is a type of cancer that can invade the surrounding structures. The symptoms of a bronchoesophageal fistula include shortness of breath, chest pain, and a cough. The fistula can cause food or liquids to leak from the esophagus into the lungs, which can lead to pneumonia.	A	A	ANSWER	True
20111124	gemini-pro-vision	B) Henoch-Sch\u00f6nlein purpura.\nThe patient has palpable purpura, which is a characteristic finding in Henoch-Sch\u00f6nlein purpura. This vasculitis typically affects children, but it can also occur in adults. The most common symptoms are fever, abdominal pain, joint pain, and skin rash. The rash is typically palpable and can be located on the legs, buttocks, and arms. In severe cases, the ra…	B	B	ANSWER	True
20230608	gemini-pro-vision	B) Henoch-Schönlein purpura.NLThe patient has palpable purpura, which is a characteristic finding in Henoch-Schönlein purpura. This vasculitis typically affects children, but it can also occur in adults. The most common symptoms are fever, abdominal pain, joint pain, and skin rash. The rash is typically palpable and can be located on the legs, buttocks, and arms. In severe cases, the rash can als…	E	B	ANSWER	False
20210527	gemini-pro-vision	B) Gastrointestinal amyloidosis \n\nThe image shows apple-peel mucosal abnormalities with Congo red staining, which is pathognomonic for gastrointestinal amyloidosis.	B	B	ANSWER	True
20121018	gemini-pro-vision	D) Urinary incontinence. \nThis is an angiogram of the Circle of Willis, demonstrating an occlusion of the right internal carotid artery. The most likely cause of this occlusion is atherosclerosis. The most likely presentation of this finding is urinary incontinence due to involvement of the lenticulostriate arteries.	A	D	ANSWER	False
20070531	gemini-pro-vision	D) Amyloid purpura.\nPeriorbital ecchymoses, known as \raccoon eyes,\" result from blood leaking from skull fractures. This patient has multiple myeloma and thus an underlying dyscrasia that predisposes to bleeding. Her coagulation studies are normal, excluding disseminated intravascular coagulation. Tuberous sclerosis causes facial angiofibromas but not ecchymoses. Horner's syndrome results from…	D	D	ANSWER	True
20170525	gemini-pro-vision	C) Purpura fulminans.\nPurpura fulminans is characterized by rapidly progressive skin lesions that start as purpuric macules and progress to hemorrhagic bullae and necrosis. It is most commonly caused by disseminated intravascular coagulation.	C	C	ANSWER	True
20170914	gemini-pro-vision	A) Intraocular parasite infection\n\nThe arrow in the image points to a white, round structure in the patient's eye, which is consistent with a parasitic infection. intraocular cysticercosis, which is caused by the larvae of the pork tapeworm, Taenia solium. This infection is most commonly seen in rural areas of Mexico.	A	A	ANSWER	True
20170928	gemini-pro-vision	D) Esophageal melanocytosis.\nesophageal melanocytosis. It is a rare condition characterized by the presence of melanin pigment in the esophageal mucosa. It is often found in patients with dark skin and is usually asymptomatic. However, in some cases, it can cause symptoms such as heartburn, difficulty swallowing, and abdominal pain.	C	D	ANSWER	False
20080403	gemini-pro-vision	B) Hemiplegia.\nThe CT scan shows a large area of low density in the right parietal lobe, which is most likely due to a stroke. A stroke in this location would most likely cause hemiplegia, or paralysis on one side of the body.	B	B	ANSWER	True
20210902	gemini-pro-vision	D) Scarlet fever. Scarlet fever is caused by group A streptococcus and is characterized by a rash that typically starts on the face and neck and then spreads to the trunk and extremities. The rash is typically red and feels like sandpaper. Other symptoms of scarlet fever include fever, sore throat, and headache.	A	D	ANSWER	False
20210916	gemini-pro-vision	E) Symblepharon.\nSymblepharon is a condition in which the conjunctiva adheres to the bulbar conjunctiva, often caused by inflammation or trauma. In this case, the patient has filmlike adhesions between the bulbar and palpebral conjunctivae, which is a classic sign of symblepharon.	E	E	ANSWER	True
20090604	gemini-pro-vision	B) Graves' disease.\nThe patient has a diffusely enlarged thyroid gland, which is a characteristic of Graves' disease. The other options are not correct because they do not cause a diffuse enlargement of the thyroid gland.	B	B	ANSWER	True
20080417	gemini-pro-vision	D) Malaria.\n\nThe presence of ring forms of Plasmodium within red blood cells is diagnostic for malaria.	A	D	ANSWER	False
20140814	gemini-pro-vision	B) Foreign body.\na foreign body. The smooth, round, radiopaque structure is most likely a foreign object that has been swallowed. The object is located in the vallecula, which is a small depression between the base of the tongue and the epiglottis. The vallecula is a common site for foreign objects to become lodged because it is a relatively narrow space and food and other objects can easily get…	A	B	ANSWER	False
20140828	gemini-pro-vision	B) Aquagenic keratoderma. Aquagenic keratoderma is a rare skin condition that causes the skin to become inflamed and itchy after contact with water. It is most commonly seen in women between the ages of 20 and 40. The exact cause of aquagenic keratoderma is unknown, but it is thought to be related to an overactive immune response to water. Symptoms of aquagenic keratoderma typically include burni…	B	B	ANSWER	True
20170727	gemini-pro-vision	B) Psoriasis.\nThe patient presents with an erythematous, scaly rash that has been treated with oral and topical glucocorticoids. The rash is now severe and diffuse, and it is most likely psoriasis. Psoriasis is a chronic inflammatory skin disease that is characterized by red, scaly patches of skin. It is often treated with topical corticosteroids, but it can also be treated with oral medications…	A	B	ANSWER	False
20200507	gemini-pro-vision	E) Granulomatosis with polyangiitis\ngranulomatosis with polyangiitis (GPA). This is a rare disease that causes inflammation of the blood vessels. It can affect any organ in the body, but it most commonly affects the lungs, kidneys, and skin. The symptoms of GPA can vary depending on which organs are affected. In this case, the patient has a rash on both legs. This is a common symptom of GPA. Oth…	A	E	ANSWER	False
20090806	gemini-pro-vision	E) Granulomatosis with polyangiitisNLgranulomatosis with polyangiitis (GPA). This is a rare disease that causes inflammation of the blood vessels. It can affect any organ in the body, but it most commonly affects the lungs, kidneys, and skin. The symptoms of GPA can vary depending on which organs are affected. In this case, the patient has a rash on both legs. This is a common symptom of GPA. Oth…	E	E	ANSWER	True
20131010	gemini-pro-vision	B) Epiglottitis.\nThe epiglottis is inflamed and edematous, causing airway obstruction. This can lead to stridor, a high-pitched crowing sound when breathing in, and difficulty breathing. The patient is also tachycardic, which is a sign of increased heart rate. This can be caused by the body's response to the inflammation and airway obstruction.	A	B	ANSWER	False
20160505	gemini-pro-vision	D) Carpenter's syndrome.\nThe radiographic findings are most consistent with Carpenter's syndrome, which is characterized by craniosynostosis, midface hypoplasia, and limb anomalies.	E	D	ANSWER	False
20060511	gemini-pro-vision	B) Chronic lead poisoning. \n\nThe basophilic stippling is due to the presence of lead in the red blood cells. The lead interferes with the normal production of hemoglobin, resulting in the formation of abnormal red blood cells that are more fragile and break down more easily. The broken-down red blood cells release iron, which is deposited in the cytoplasm of the red blood cells, causing the bas…	B	B	ANSWER	True
20101104	gemini-pro-vision	D) Median rhomboid glossitis.\nThe smooth, red, oval area in the midline of the tongue represents median rhomboid glossitis, a common benign condition.	D	D	ANSWER	True
20230413	gemini-pro-vision	E) Pulmonary alveolar proteinosis.\nThe chest CT scan shows diffuse ground-glass opacities and areas of peripheral consolidation. The histopathology image demonstrates extensive alveolar filling with periodic acid-Schiff (PAS)-positive material. These findings are most consistent with pulmonary alveolar proteinosis.	A	E	ANSWER	False
20180426	gemini-pro-vision	E) Relapsing polychondritis.\nThe patient presents with recurrent episodes of inflammation in the ear, joints, and costochondral junctions, which are all cartilaginous structures. This suggests a diagnosis of relapsing polychondritis, an autoimmune disease that causes inflammation and destruction of cartilage. The elevated erythrocyte sedimentation rate is a nonspecific marker of inflammation tha…	E	E	ANSWER	True
20131212	gemini-pro-vision	E) Traumatic fibroma.\nThe lesion is a solitary, firm, round, white nodule with a smooth surface. It is located on the lateral border of the tongue. It is most likely a traumatic fibroma.	C	E	ANSWER	False
20150820	gemini-pro-vision	C) Praziquantel.\n\nThe most likely diagnosis based on the image is Schistosoma haematobium. The ova of Schistosoma haematobium have a characteristic lateral spine and are typically found in the urine of infected individuals. The most appropriate treatment for schistosomiasis is praziquantel.	C	C	ANSWER	True
20130124	gemini-pro-vision	E) Tuberculosis\n\nErythema nodosum. This is a type of skin inflammation that is often caused by an underlying infection or other medical condition. In this case, the elevated lipase level suggests that the patient may have an underlying infection, such as tuberculosis. Tuberculosis is a bacterial infection that can affect the lungs, but it can also spread to other parts of the body, including th…	D	E	ANSWER	False
20060713	gemini-pro-vision	C) Alpha-blocker.\n\nThe most likely cause of this appearance is angioneurotic edema, which can be caused by an alpha-blocker.	D	C	ANSWER	False
20160707	gemini-pro-vision	D) Calciphylaxis\nCalciphylaxis is a rare but serious condition that can occur in people with kidney disease. It is caused by a buildup of calcium in the soft tissues of the body, which can lead to pain, skin ulcers, and infection. Calciphylaxis is often treated with sodium thiosulfate, which can help to remove calcium from the body. In this patient with a history of renal transplantation, now on…	C	D	ANSWER	False
20160908	gemini-pro-vision	D) Cholesterol embolization. Cholesterol crystals in the small vessels of the toes cause ischemia and infarction. This man has risk factors for atherosclerosis (age, history of coronary artery bypass grafting, and aortic valve replacement).	D	D	ANSWER	True
20090423	gemini-pro-vision	D) Cholesterol embolization. Cholesterol crystals in the small vessels of the toes cause ischemia and infarction. This man has risk factors for atherosclerosis (age, history of coronary artery bypass grafting, and aortic valve replacement).	A	D	ANSWER	False
20210304	gemini-pro-vision	A) Pulmonary alveolar microlithiasis.\nThe chest x-ray shows diffuse, fine, sand-like calcifications throughout the lungs, which is characteristic of pulmonary alveolar microlithiasis.	A	A	ANSWER	True
20100805	gemini-pro-vision	D) Tay-Sachs disease.\nThe cherry-red spot in the macula is pathognomonic for Tay-Sachs disease, an autosomal recessive disorder of lipid metabolism that results in the accumulation of a fatty substance called ganglioside GM2 in the brain and other organs.	E	D	ANSWER	False
20071018	gemini-pro-vision	D) Ocular implant.\nThe image shows a hyperintense ovoid structure in the right eye, which is consistent with an ocular implant.	B	D	ANSWER	False
20120531	gemini-pro-vision	E) Tuberculosis\n\ntuberculosis. This is because the patient has a swollen lymph node in the neck, which is a common symptom of tuberculosis. The patient also has a fever, which is another common symptom of tuberculosis.	E	E	ANSWER	True
20191107	gemini-pro-vision	B) Tripe palms. Tripe palms, or wrinkling of the palms, is a common finding in patients with palmar fasciitis.	B	B	ANSWER	True
20220210	gemini-pro-vision	D) Page kidney. \nPage kidney is a rare cause of hypertension caused by compression of the renal parenchyma by a dilated, tortuous renal pelvis. It is most commonly seen in young women.	D	D	ANSWER	True
20130905	gemini-pro-vision	D) Serous otitis media.\nThis is a picture of the tympanic membrane. There is a clear fluid level seen behind the tympanic membrane, which is consistent with otitis media with effusion.	E	D	ANSWER	False
20090219	gemini-pro-vision	A) Asymmetrical mydriasis. \nThis patient has a right-sided intracerebral hemorrhage which is causing compression of the left cerebral peduncle. This will result in a contralateral hemiparesis and an ipsilateral dilated pupil.	D	A	ANSWER	False
20140206	gemini-pro-vision	D) Syphilis.\nThe most likely underlying cause of this problem is syphilis. The image shows a patient with interstitial keratitis, which is a syphilitic inflammation of the cornea.	C	D	ANSWER	False
20160303	gemini-pro-vision	D) Vitiligo.\nvitiligo based on the clinical presentation of a chronic depigmenting rash with periods of remission and the histopathology findings of interface dermatitis with loss of melanocytes.	A	D	ANSWER	False
20070104	gemini-pro-vision	B) Prevertebral air\n\nThere is a collection of air anterior to the vertebral bodies, which is known as prevertebral air. This is concerning for an esophageal perforation, which can occur following dental procedures.	B	B	ANSWER	True
20160317	gemini-pro-vision	E) Hemochromatosis\nThe generalized slate-gray pigmentation seen in this patient is most likely due to hemochromatosis. This is a disorder of iron metabolism that results in increased iron deposition in the body. The skin is the most commonly affected organ, and the pigmentation is typically diffuse and non-specific.	D	E	ANSWER	False
20211230	gemini-pro-vision	B) Leukemic infiltration of the gingiva.\n\nThe well-demarcated region of gingival infiltration and whitening is most likely due to leukemic infiltration of the gingiva. This is also supported by the patient's history of fatigue and the elevated white-cell count.	B	B	ANSWER	True
20100408	gemini-pro-vision	E) Right sixth cranial nerve palsy. \nThe right eye is abducted, which indicates a problem with the right lateral rectus muscle, which is innervated by the right sixth cranial nerve.	E	E	ANSWER	True
20180208	gemini-pro-vision	C) Phlegmasia cerulea dolens.\nThe patient has a swollen, tender, and cold left lower leg with absent dorsalis pedis pulse. This suggests acute arterial insufficiency. phlegmasia cerulea dolens, which is a rare but serious condition that occurs when a blood clot forms in a deep vein, usually in the leg. The clot blocks the flow of blood to the leg, which can cause pain, swelling, and discoloratio…	C	C	ANSWER	True
20231123	gemini-pro-vision	B) Constrictive Pericarditis.\nconstrictive pericarditis. The patient has a history of asbestos exposure, which is a risk factor for constrictive pericarditis. The chest radiograph shows circumferential calcification of the pericardium, which is a classic finding in constrictive pericarditis. The cardiac catheterization shows ventricular interdependence and discordance of the pressure tracings, w…	B	B	ANSWER	True
20080221	gemini-pro-vision	D) Chronic renal failure\nThe radiograph demonstrates extensive soft tissue calcifications, which in conjunction with the patient's age and lack of trauma, suggests chronic renal failure as the most likely diagnosis.	A	D	ANSWER	False
20060302	gemini-pro-vision	D) Plasmodium vivax.\n\nThe image shows a ring form trophozoite of Plasmodium vivax inside a red blood cell, as well as a free merozoite. The presence of these parasites in the blood smear suggests that the patient has malaria. The patient's recent travel to Brazil, which is a known endemic area for malaria, further supports this diagnosis.	D	D	ANSWER	True
20070111	gemini-pro-vision	E) Thromboangiitis obliterans.\nThis patient has dusky, blue toes that are painful and tender to the touch. There is no ulceration present. This presentation is most likely due to thromboangiitis obliterans.	C	E	ANSWER	False
20201022	gemini-pro-vision	B) Epidermolysis bullosa\nThe presentation of a 4-month-old boy with a 6-week history of a worsening rash is most likely due to Epidermolysis bullosa. This is a genetic skin disorder characterized by fragile skin that blisters and peels easily. The rash is typically widespread and can involve the entire body. In this case, the baby has extensive erosive plaques throughout the body, which is a cha…	D	B	ANSWER	False
20170105	gemini-pro-vision	D) Fibromuscular dysplasia\nThe image shows a \u201cstring of beads\u201d appearance, which is pathognomonic for fibromuscular dysplasia.	D	D	ANSWER	True
20120726	gemini-pro-vision	E) Trichobezoar.\nThis patient has a large, round, intraluminal filling defect within the stomach. a trichobezoar, which is a collection of hair that has been ingested and cannot be digested.	C	E	ANSWER	False
20060316	gemini-pro-vision	E) Cholesterol emboli.\nThe most likely explanation for the finding is cholesterol emboli. Cholesterol emboli typically occur after an invasive procedure, such as cardiac catheterization, and present with a purple discoloration of the toes.	E	E	ANSWER	True
20210107	gemini-pro-vision	B) Primary adrenal lymphoma\nThe image shows bilateral adrenal masses. In the setting of fatigue, weight loss, and hypotension, this is most likely due to a malignancy such as lymphoma.	B	B	ANSWER	True
20161020	gemini-pro-vision	B) Emphysematous pyelonephritis.\nThis patient has a history of diabetes and presents with flank pain and a fever. The radiograph demonstrates gas within the collecting system concerning for emphysematous pyelonephritis.	B	B	ANSWER	True
20130509	gemini-pro-vision	B) Emphysematous pyelonephritis.NLThis patient has a history of diabetes and presents with flank pain and a fever. The radiograph demonstrates gas within the collecting system concerning for emphysematous pyelonephritis.	B	B	ANSWER	True
20071227	gemini-pro-vision	E) Basal cell carcinoma.\nbasal cell carcinoma. This is a type of skin cancer that typically occurs on sun-exposed areas of the body, such as the face. Basal cell carcinomas often appear as small, pearly bumps that can grow and become ulcerated. They can be treated with surgery, radiation therapy, or chemotherapy.	A	E	ANSWER	False
20140213	gemini-pro-vision	E) Preeclampsia.\n\nThe funduscopic image shows the classic findings of preeclampsia, which include retinal edema, hemorrhages, and exudates. These changes are caused by the vasospasm and hypertension that occur in this condition. Preeclampsia is a serious condition that can lead to eclampsia, which is a life-threatening seizure disorder. It is important to diagnose and treat preeclampsia early i…	E	E	ANSWER	True
20091112	gemini-pro-vision	E) Septic arthritis. This is a bacterial infection in the joint. The joint is red, swollen, and tender. The skin over the joint may be warm to the touch. The person may have a fever and chills. Septic arthritis can occur in any joint, but it is most common in the knee, hip, and shoulder joints.	B	E	ANSWER	False
20171019	gemini-pro-vision	E) Button magnets in the nasal cavity. \n\nThe radiopaque, round, metallic objects seen in the nasal cavity on the X-ray are most likely button magnets. These magnets can be very dangerous if ingested or inserted into the body, as they can cause tissue damage and even death. It is important to seek medical attention immediately if you suspect that someone has swallowed or inserted a magnet into t…	E	E	ANSWER	True
20160114	gemini-pro-vision	E) Consumption of undercooked, infected beef.\n\nThe patient has anisocytosis and microcytic hypochromic anemia. The ova and adult worms are consistent with the species Diphyllobothrium latum, which can cause a microcytic anemia from malabsorption of vitamin B12. This parasite is commonly found in raw or undercooked freshwater fish.	E	E	ANSWER	True
20120524	gemini-pro-vision	B) Ascariasis.\nThe radiopaque filling defects within the bowel loops represent adult worms. Ascariasis is the infection of the small intestine with the roundworm Ascaris lumbricoides. The adult worms are long, thin, and white. They can be seen on plain radiographs of the abdomen as radiopaque filling defects within the bowel loops.	C	B	ANSWER	False
20210311	gemini-pro-vision	D) Sarcoidosis.\nSarcoidosis is a multisystem granulomatous disease of unknown etiology. It most commonly affects young adults, and women are affected more often than men. The lungs are the most commonly affected organs, but the skin, lymph nodes, liver, spleen, eyes, and central nervous system can also be involved. Sarcoidosis is characterized by the presence of noncaseating granulomas. These gr…	B	D	ANSWER	False
20200102	gemini-pro-vision	D) Sarcoidosis.NLSarcoidosis is a multisystem granulomatous disease of unknown etiology. It most commonly affects young adults, and women are affected more often than men. The lungs are the most commonly affected organs, but the skin, lymph nodes, liver, spleen, eyes, and central nervous system can also be involved. Sarcoidosis is characterized by the presence of noncaseating granulomas. These gr…	B	D	ANSWER	False
20160128	gemini-pro-vision	C) Eosinophilia.\n\nThe patient has a fever, cough, malaise, and a recent travel to Africa. This is most likely malaria, which is caused by a parasite that is transmitted by mosquitoes. Eosinophilia is a common finding in malaria, as the body produces eosinophils to fight the infection.	C	C	ANSWER	True
20071025	gemini-pro-vision	D) Peripheral microembolization.\nThe dusky discoloration of the toes in this patient is most likely due to peripheral microembolization. This can occur in patients with atrial fibrillation or other conditions that lead to the formation of emboli in the heart. The emboli can then travel to the toes and block the small arteries, causing the discoloration.	B	D	ANSWER	False
20161222	gemini-pro-vision	D) Cysticercosis.\nThe MRI shows multiple cysticerci in the thigh muscles. The cysts are round or oval, with a well-defined wall and a clear center. This appearance is characteristic of cysticercosis, which is an infection caused by the larvae of Taenia solium or Taenia saginata. The larvae can migrate to different parts of the body, including the muscles, and cause symptoms such as headache, syn…	D	D	ANSWER	True
20200116	gemini-pro-vision	E) Fluorouracil side effect\n\nThe palms and soles are the most common sites of palmar-plantar erythrodysesthesia (PPE), which is a side effect of the chemotherapy drug fluorouracil.	E	E	ANSWER	True
20080619	gemini-pro-vision	D) Multiple myeloma.\nThe radiolucent \punched-out\" lesions in the bone are a characteristic of multiple myeloma."	C	D	ANSWER	False
20060921	gemini-pro-vision	D) Syphilis. The painless nature of the lesion along with inguinal lymphadenopathy suggests the diagnosis of syphilis. Condyloma lata is a manifestation of secondary syphilis that presents as a large, moist, flat papule that may ulcerate.	C	D	ANSWER	False
20120322	gemini-pro-vision	D) Syphilis. The painless nature of the lesion along with inguinal lymphadenopathy suggests the diagnosis of syphilis. Condyloma lata is a manifestation of secondary syphilis that presents as a large, moist, flat papule that may ulcerate.	B	D	ANSWER	False
20130131	gemini-pro-vision	E) Thyroid cancer.\nthyroid cancer. The patient presents with a visible neck mass, which is a common symptom of thyroid cancer. Additionally, the patient has weight loss, which is another common symptom of thyroid cancer.	A	E	ANSWER	False
20060706	gemini-pro-vision	A) Congestive heart failure. \n\nThe S4 gallop is a low-pitched sound heard in late diastole. It is caused by the vibration of the atrial wall against the ventricular wall. The elevated jugular venous pressure is a sign of increased pressure in the right atrium. The bilateral pitting edema is a sign of fluid overload. These three findings are all consistent with congestive heart failure.	A	A	ANSWER	True
20180816	gemini-pro-vision	A) Decompensated cirrhosis\nThe presence of anemia, elevated indirect bilirubin, elevated lactate dehydrogenase, undetectable haptoglobin, and the characteristic appearance of red blood cells on the peripheral-blood smear (microangiopathic hemolytic anemia) are most consistent with decompensated cirrhosis.	A	A	ANSWER	True
20180802	gemini-pro-vision	D) Lichen planus. Lichen planus is a chronic inflammatory skin condition that typically presents with polygonal, flat-topped, violaceous papules. It often affects the flexor surfaces of the wrists and ankles, as well as the trunk. Wickham\u2019s striae are fine white lines that can be seen on the surface of the papules. Lichen planus can be triggered by a variety of factors, including stress, med…	D	D	ANSWER	True
20190620	gemini-pro-vision	B) Thyroglossal duct cyst\na thyroglossal duct cyst. This is a congenital anomaly that occurs when the thyroglossal duct, which is responsible for the development of the thyroid gland, fails to close after the thyroid gland descends from the base of the tongue to its normal position in the neck. This can result in the formation of a cyst, which is typically located in the midline of the neck, jus…	B	B	ANSWER	True
20101111	gemini-pro-vision	B) Meckel's diverticulum.\nThis is a classic image of a Meckel's diverticulum. It is a remnant of the omphalomesenteric duct, which usually obliterates during fetal development. It is most commonly found in the ileum, about 2 feet proximal to the ileocecal valve. It presents as a blind pouch, and in this case, it is inflamed. This can be a cause of abdominal pain, and in some cases, it can bleed.	B	B	ANSWER	True
20230406	gemini-pro-vision	D) Ogilvie\u2019s Syndrome (acute colonic pseudo-obstruction).\nThe radiograph shows a markedly dilated cecum and colon without evidence of small bowel obstruction. This is known as Ogilvie\u2019s syndrome, or acute colonic pseudo-obstruction. It is a rare condition that can occur in hospitalized patients, especially those who are elderly, have a history of chronic illness, or have undergone rece…	A	D	ANSWER	False
20060504	gemini-pro-vision	B) Pneumocystis jiroveci pneumonia.\n\nThe chest radiograph shows bilateral interstitial infiltrates, which is a nonspecific finding that can be seen in a variety of conditions. However, the presence of bilateral infiltrates in a patient with a history of immunosuppression suggests the diagnosis of Pneumocystis jiroveci pneumonia (PCP). PCP is a type of pneumonia that is caused by a fungus that t…	E	B	ANSWER	False
20210729	gemini-pro-vision	E) Neutrophilic eccrine hidradenitis\nThe patient is a 42-year-old woman with a history of acute monocytic leukemia who developed edematous, erythematous plaques on her face. Biopsy showed perieccrine neutrophilic infiltration with eccrine duct necrosis. neutrophilic eccrine hidradenitis. This is a rare condition that is characterized by inflammation of the eccrine sweat glands. It is most common…	E	E	ANSWER	True
20210701	gemini-pro-vision	C) Systemic lupus erythematosus\nThe patient presents with a malar rash, which is a characteristic finding in systemic lupus erythematosus (SLE). SLE is a chronic autoimmune disease that can affect multiple organs and systems. It is more common in women than men and typically presents in young adults. Other symptoms of SLE include joint pain, fatigue, fever, and skin lesions.	C	C	ANSWER	True
20090813	gemini-pro-vision	D) Pneumatosis cystoides coli.\nThe presence of multiple cysts in the bowel wall is a classic appearance of pneumatosis cystoides coli.	D	D	ANSWER	True
20210715	gemini-pro-vision	B) Leprosy.\n\nThe alternating areas of hypopigmentation and hyperpigmentation on sclerotic skin are most likely due to leprosy. Leprosy is a chronic infectious disease caused by Mycobacterium leprae. It primarily affects the skin, peripheral nerves, and mucous membranes. The skin lesions in leprosy can vary in appearance, but they often include hypopigmented or hyperpigmented patches, as well as…	C	B	ANSWER	False
20220818	gemini-pro-vision	D) Multiple sclerosis.\n\nThe combination of symptoms suggests a demyelinating process. The hyperintense lesions seen on MRI are typical of multiple sclerosis.	D	D	ANSWER	True
20160512	gemini-pro-vision	E) Metastatic prostate cancer.\n\nThe radiographic findings are consistent with metastatic bone lesions. The patient's age and the presence of oral pain, urinary frequency, and thirst suggest that the most likely diagnosis is metastatic prostate cancer.	C	E	ANSWER	False
20180419	gemini-pro-vision	E) Crohn\u2019s disease.\nThe colon cutoff sign is a radiological finding seen in cases of large bowel obstruction. It is caused by the abrupt narrowing or complete obstruction of the colon, which leads to a cutoff of gas and stool in the affected segment. In this case, the patient has a history of lower abdominal pain, nausea, and vomiting, which are all symptoms of large bowel obstruction. The …	B	E	ANSWER	False
20210930	gemini-pro-vision	E) Crohn’s disease.NLThe colon cutoff sign is a radiological finding seen in cases of large bowel obstruction. It is caused by the abrupt narrowing or complete obstruction of the colon, which leads to a cutoff of gas and stool in the affected segment. In this case, the patient has a history of lower abdominal pain, nausea, and vomiting, which are all symptoms of large bowel obstruction. The colon…	D	E	ANSWER	False
20100225	gemini-pro-vision	D) Klippel-Trenaunay syndrome.\n\nThis baby demonstrates multiple cutaneous hemangiomas, which is a classic presentation of Klippel-Trenaunay syndrome. Ecthyma gangrenosum is associated with Pseudomonas aeruginosa infection, which is unlikely in this neonate. Langerhans cell histiocytosis typically presents with punched-out skin lesions. Homozygous protein C deficiency typically presents with pur…	A	D	ANSWER	False
20131205	gemini-pro-vision	D) Liver abscess. \nThere is a low-density lesion with a peripheral enhancing rim in the right lobe of the liver, which represents an abscess.	D	D	ANSWER	True
20080814	gemini-pro-vision	D) Gout.\nThe hand shows multiple tophi and joint swelling at the DIP joints. Gout is a common inflammatory arthritis that occurs when uric acid crystals are deposited in the joints. It is often associated with other metabolic abnormalities such as obesity, hypertension, and hyperlipidemia.	C	D	ANSWER	False
20120308	gemini-pro-vision	B) Left atrial enlargement.\n\nThe image shows an enlarged cardiac silhouette with a prominent left atrium. This is most likely due to left atrial enlargement, which can be caused by a variety of conditions such as mitral valve regurgitation, aortic stenosis, or hypertrophic cardiomyopathy.	D	B	ANSWER	False
20070503	gemini-pro-vision	D) Chorioretinitis.\n\nThe funduscopic appearance of a pale, edematous retina with surrounding retinal hemorrhages is most consistent with chorioretinitis.	B	D	ANSWER	False
20070517	gemini-pro-vision	B) Seborrheic keratoses. \nThese are multiple, round to oval, light brown to black, slightly elevated papules and patches with a rough surface. They are often seen in older individuals and are typically benign.	B	B	ANSWER	True
20080828	gemini-pro-vision	D) Herpes gestationis. The mother's history of intensely pruritic lesions at 33 weeks of gestation is most consistent with herpes gestationis. This is an autoimmune blistering disease that occurs in pregnant women. The lesions typically appear on the abdomen and thighs, but can spread to other parts of the body. They are often described as being \polymorphic,\" meaning that they can have differen…	D	D	ANSWER	True
20150604	gemini-pro-vision	D) Herpes gestationis. The mother's history of intensely pruritic lesions at 33 weeks of gestation is most consistent with herpes gestationis. This is an autoimmune blistering disease that occurs in pregnant women. The lesions typically appear on the abdomen and thighs, but can spread to other parts of the body. They are often described as being "polymorphic," meaning that they can have different…	A	D	ANSWER	False
20140417	gemini-pro-vision	D) Keratoconjunctivitis sicca\nThe image shows a patient with dry eyes and inflammation of the cornea and conjunctiva. keratoconjunctivitis sicca.	E	D	ANSWER	False
20140403	gemini-pro-vision	B) Lymphangioleiomyomatosis.\nThere is no pleural effusion, which would be present in empyema. There is no hernia sac, which would be present in a paraesophageal hernia. There is no pericardial effusion. There is no evidence of a plombage. There are cystic spaces in the lung, which is a presentation of lymphangioleiomyomatosis.	C	B	ANSWER	False
20100812	gemini-pro-vision	E) Vesicolithiasis.\nThere are multiple radiopaque foci within the urinary bladder, consistent with bladder stones.	A	E	ANSWER	False
20161208	gemini-pro-vision	D) Trypanosoma brucei.\n\nThe presence of trypanosomes in the peripheral blood smear is diagnostic for African trypanosomiasis, also known as sleeping sickness. The disease is caused by unicellular flagellated protozoan parasites of the genus Trypanosoma brucei. There are two subspecies which cause disease in humans: T. b. gambiense and T. b. rhodesiense. T. b. gambiense is responsible for the ma…	D	D	ANSWER	True
20141127	gemini-pro-vision	A) Bezoar.\nThis patient has a history of **epigastric pain**. The CT scan shows a **round, smooth, radiopaque object** in the stomach, which is a **bezoar**. A bezoar is a collection of indigestible material that accumulates in the stomach or intestines. They can cause **obstruction** and **pain**.	C	A	ANSWER	False
20130912	gemini-pro-vision	A) Bezoar.NLThis patient has a history of **epigastric pain**. The CT scan shows a **round, smooth, radiopaque object** in the stomach, which is a **bezoar**. A bezoar is a collection of indigestible material that accumulates in the stomach or intestines. They can cause **obstruction** and **pain**.	A	A	ANSWER	True
20090226	gemini-pro-vision	D) Prolactin\n\nThe rash and the fact that this patient is a man point to the diagnosis of sarcoidosis. Hyperprolactinemia is common in sarcoidosis and can be the cause of the erectile dysfunction.	B	D	ANSWER	False
20201008	gemini-pro-vision	E) EGFR inhibition\n\nEGFR (epidermal growth factor receptor) inhibitors are a class of drugs used to treat a variety of cancers. One of the side effects of EGFR inhibitors is trichomegaly, which is an overgrowth of the hair. This can occur on the scalp, eyebrows, and eyelashes.	E	E	ANSWER	True
20130523	gemini-pro-vision	C) Neurocysticercosis.\nThe CT scan shows multiple ring-enhancing lesions scattered throughout the brain, which is most characteristic of neurocysticercosis. Cysticerci can be found in the brain, subcutaneous tissue, skeletal muscle, and eyes. A definitive diagnosis of neurocysticercosis requires histopathologic examination of the lesions. Serologic tests for cysticercosis are available, but they…	C	C	ANSWER	True
20230202	gemini-pro-vision	A) Odontogenic cutaneous fistula\n\nan odontogenic cutaneous fistula. This is a type of sinus tract that develops as a result of infection in the tooth or jawbone. The fistula tract usually begins at the site of the infection and extends to the skin, where it drains pus or other fluids. In this case, the fistula tract likely originates from the right lateral mandibular incisor, which is discolore…	A	A	ANSWER	True
20181101	gemini-pro-vision	A) Scurvy.\n\nscurvy. Scurvy is a condition caused by a deficiency of vitamin C, which is necessary for the synthesis of collagen. Collagen is a protein that is found in all connective tissues, including the gums. In scurvy, the lack of collagen leads to the development of weak and fragile blood vessels, which can bleed easily. This can lead to a variety of symptoms, including bleeding gums, easy…	E	A	ANSWER	False
20181115	gemini-pro-vision	C) Bowel ischemia\nExtensive portal venous gas is a sign of bowel ischemia. The most common cause of bowel ischemia is a strangulating bowel obstruction. This patient has clinical signs of peritonitis, which suggests that the bowel ischemia has progressed to bowel infarction.	C	C	ANSWER	True
20230216	gemini-pro-vision	B) Pseudothrombocytopenia due to plate clumping associated with EDTA.\n\nEDTA is an anticoagulant that works by binding to calcium ions in the blood. This prevents the platelets from aggregating, which is necessary for them to be counted accurately. In this case, the EDTA caused the platelets to clump together, which resulted in a falsely low platelet count on the automated analyzer. The manual p…	E	B	ANSWER	False
20110630	gemini-pro-vision	B) Pseudothrombocytopenia due to plate clumping associated with EDTA.NLNLEDTA is an anticoagulant that works by binding to calcium ions in the blood. This prevents the platelets from aggregating, which is necessary for them to be counted accurately. In this case, the EDTA caused the platelets to clump together, which resulted in a falsely low platelet count on the automated analyzer. The manual p…	B	B	ANSWER	True
20181129	gemini-pro-vision	B) Laryngocele.\nLaryngoceles are outpouchings of the laryngeal ventricle that may present as a painless, compressible neck mass. They are usually caused by increased intralaryngeal pressure from chronic coughing or straining.	B	B	ANSWER	True
20100422	gemini-pro-vision	B) Laryngocele.NLLaryngoceles are outpouchings of the laryngeal ventricle that may present as a painless, compressible neck mass. They are usually caused by increased intralaryngeal pressure from chronic coughing or straining.	C	B	ANSWER	False
20180222	gemini-pro-vision	D) Cogan\u2019s syndrome.\nThis patient presented with interstitial keratitis, which is inflammation of the corneal stroma. Cogan\u2019s syndrome is an autoimmune disease that affects the eyes and inner ears. It can cause interstitial keratitis, as well as hearing loss, vertigo, and tinnitus. The other answer choices are not associated with Cogan\u2019s syndrome.	D	D	ANSWER	True
20231109	gemini-pro-vision	C) Ophthalmologic exam\n\nAnti-GBM glomerulonephritis is strongly associated with pulmonary hemorrhage. Up to 50% of patients may have pulmonary involvement, so a chest imaging study is indicated. Other organ involvement is rare, so an ophthalmologic exam, otorhinolaryngology evaluation, and skin biopsy are not indicated. An echocardiogram may be useful to evaluate for volume overload or hyperten…	A	C	ANSWER	False
20170112	gemini-pro-vision	B) Incisional hernia.\nThe image shows a dilated small bowel loop (arrow) herniating through a defect in the abdominal wall consistent with an incisional hernia.	E	B	ANSWER	False
20120719	gemini-pro-vision	B) Psoriasis.\nThe sharply demarcated, silvery scaling, erythematous papules and plaques are most consistent with psoriasis.	A	B	ANSWER	False
20221124	gemini-pro-vision	D) Magnesium hydroxide.\n\nThe radiograph shows colonic pseudo-obstruction which is likely due to excessive use of magnesium-containing laxatives.	A	D	ANSWER	False
20091105	gemini-pro-vision	E) Lead poisoning. \nThis patient has a CT scan of the abdomen and pelvis showing features of lead poisoning, including a dense, radiopaque line in the transverse colon known as the \lead pipe\" sign."	A	E	ANSWER	False
20061221	gemini-pro-vision	D) Achondroplasia.\nThis 40-year-old man has disproportionate short stature with a normal-sized trunk but short extremities, which is most likely due to achondroplasia. Achondroplasia is a genetic disorder that affects bone growth. It is caused by a mutation in the FGFR3 gene, which codes for a protein that is involved in bone development. The mutation results in the production of a defective pro…	C	D	ANSWER	False
20171026	gemini-pro-vision	D) Achondroplasia.NLThis 40-year-old man has disproportionate short stature with a normal-sized trunk but short extremities, which is most likely due to achondroplasia. Achondroplasia is a genetic disorder that affects bone growth. It is caused by a mutation in the FGFR3 gene, which codes for a protein that is involved in bone development. The mutation results in the production of a defective pro…	D	D	ANSWER	True
20220428	gemini-pro-vision	B) Itraconazole.\n\nThe patient presented with verrucous nodules and plaques with overlying crusting and surrounding erythema on the left lower back and buttock. Grocott-Gomori methenamine silver staining showed broad-based budding organisms. Chest imaging showed no abnormalities. This is a case of blastomycosis, which is caused by Blastomyces spp. Itraconazole is the treatment of choice for blas…	B	B	ANSWER	True
20150611	gemini-pro-vision	B) Itraconazole.NLNLThe patient presented with verrucous nodules and plaques with overlying crusting and surrounding erythema on the left lower back and buttock. Grocott-Gomori methenamine silver staining showed broad-based budding organisms. Chest imaging showed no abnormalities. This is a case of blastomycosis, which is caused by Blastomyces spp. Itraconazole is the treatment of choice for blas…	A	B	ANSWER	False
20080626	gemini-pro-vision	D) Salicylate overdose. \n\nThe radiograph shows nephrocalcinosis, which is the deposition of calcium salts in the renal tubules and/or the renal interstitium. This can be caused by a variety of conditions, including salicylate overdose. Salicylates are commonly used as pain relievers and anti-inflammatory drugs, but they can also be toxic in high doses. Salicylate overdose can cause a number of …	A	D	ANSWER	False
20111117	gemini-pro-vision	E) Proteus syndrome.\n\nThe image shows a woman with multiple lipomas, which are benign fatty tumors. This is a characteristic feature of Proteus syndrome, which is a rare genetic disorder.	D	E	ANSWER	False
20220414	gemini-pro-vision	C) Larva currens from Strongyloides\n\nlarva currens from Strongyloides. This is a parasitic infection that is caused by a small roundworm. The larvae of this worm can penetrate the skin and cause a rash that is characterized by itchy, red, and raised bumps. The rash can also be accompanied by diarrhea. This patient is at increased risk for this infection given his history of peripheral eosinophi…	C	C	ANSWER	True
20111103	gemini-pro-vision	C) Larva currens from StrongyloidesNLNLlarva currens from Strongyloides. This is a parasitic infection that is caused by a small roundworm. The larvae of this worm can penetrate the skin and cause a rash that is characterized by itchy, red, and raised bumps. The rash can also be accompanied by diarrhea. This patient is at increased risk for this infection given his history of peripheral eosinophi…	E	C	ANSWER	False
20090409	gemini-pro-vision	D) Coloboma.\nColobomas are developmental ocular anomalies that occur due to the failure of the embryonic optic fissure to close. They can affect any part of the eye, including the iris, choroid, retina, and optic nerve. This patient has a coloboma of the iris, which is a relatively common occurrence.	D	D	ANSWER	True
20160922	gemini-pro-vision	B) Streptococcal cellulitis with lymphangitis\n\nstreptococcal cellulitis with lymphangitis. This is a bacterial infection of the skin and lymphatic system. It is typically caused by Streptococcus pyogenes, or group A streptococcus. The infection can spread through the skin and into the lymphatic system, causing inflammation and swelling. Symptoms of cellulitis include redness, warmth, pain, and …	B	B	ANSWER	True
20080424	gemini-pro-vision	D) Optic neuritis.\nOptic neuritis is inflammation of the optic nerve, which is responsible for transmitting visual information from the eye to the brain. It can be caused by a variety of conditions, including multiple sclerosis, neuromyelitis optica, and sarcoidosis. Symptoms of optic neuritis include pain with eye movement, decreased vision, and color desaturation. The optic nerve appears swoll…	E	D	ANSWER	False
20220616	gemini-pro-vision	E) Retinoblastoma.\n\nretinoblastoma. This is a type of cancer that starts in the retina, the light-sensitive tissue at the back of the eye. It is most common in children under the age of 5. Retinoblastoma can cause a white or yellow pupil, as well as redness, pain, and swelling in the eye. It can also lead to blindness if it is not treated.	E	E	ANSWER	True
20100218	gemini-pro-vision	B) Hernia. This is an umbilical hernia, which is a type of hernia that occurs when a portion of the intestine protrudes through the umbilicus. It is most common in infants and young children, but can also occur in adults. Symptoms of an umbilical hernia include a bulge in the umbilicus, pain, and discomfort. Treatment for an umbilical hernia typically involves surgery to repair the defect.	D	B	ANSWER	False
20070927	gemini-pro-vision	D) Psoriasis.\nPsoriasis. Psoriasis is a common chronic skin condition that affects millions of people worldwide. It is characterized by red, scaly patches of skin that can appear anywhere on the body. The exact cause of Psoriasis is unknown, but it is thought to be related to the immune system and genetics. There is no cure for Psoriasis, but there are treatments that can help to manage the symp…	E	D	ANSWER	False
20220602	gemini-pro-vision	A) Legg\u2013Calv\u00e9\u2013Perthes disease.\n\nThe radiograph shows a subchondral lucency and sclerosis of the right femoral head, which is characteristic of Legg\u2013Calv\u00e9\u2013Perthes disease. This is a condition that affects children and typically presents with pain in the hip and limping.	A	A	ANSWER	True
20220825	gemini-pro-vision	B) Nitrous oxide.\n\nThe MRI shows a high signal in the posterior spinal cord on T2-weighted images, which is characteristic of subacute combined degeneration of the spinal cord. This condition is caused by a deficiency of vitamin B12, which is necessary for the synthesis of myelin. The patient has a low vitamin B12 level, which supports the diagnosis of subacute combined degeneration of the spin…	B	B	ANSWER	True
20190627	gemini-pro-vision	B) Enterobiasis. enterobiasis, which is an infection with the pinworm Enterobius vermicularis. The eggs of Enterobius vermicularis are deposited in the perianal region, causing pruritus. The adult worms can be seen on rectal examination.	B	B	ANSWER	True
20210909	gemini-pro-vision	B) Enterobiasis. enterobiasis, which is an infection with the pinworm Enterobius vermicularis. The eggs of Enterobius vermicularis are deposited in the perianal region, causing pruritus. The adult worms can be seen on rectal examination.	D	B	ANSWER	False
20230824	gemini-pro-vision	D) JAK2.\nThis patient has splanchnic vein thrombosis and an associated renal infarction. Inherited thrombophilias were ruled out, and there is no evidence of cardioembolic disease or renal artery injury. Renal infarction is a rare but recognized complication of essential thrombocythemia (ET), which is caused by a gain of function mutation in the JAK2 gene in 98% of cases.	D	D	ANSWER	True
20190425	gemini-pro-vision	A) Acromegaly.\nThe patient presents with a 4-year history of excessive sweating, headaches, and joint pain. His wife had also noticed increasing skin folds on his scalp. Acromegaly is a condition caused by excessive growth hormone production, which can lead to a number of symptoms, including:\n- Increased skin thickness\n- Excessive sweating\n- Headaches\n- Joint pain\n- Muscle weakness\n- Fatig…	A	A	ANSWER	True
20200924	gemini-pro-vision	A) Acromegaly.NLThe patient presents with a 4-year history of excessive sweating, headaches, and joint pain. His wife had also noticed increasing skin folds on his scalp. Acromegaly is a condition caused by excessive growth hormone production, which can lead to a number of symptoms, including:NL- Increased skin thicknessNL- Excessive sweatingNL- HeadachesNL- Joint painNL- Muscle weaknessNL- Fatig…	C	A	ANSWER	False
20160107	gemini-pro-vision	A) Acromegaly.NLThe patient presents with a 4-year history of excessive sweating, headaches, and joint pain. His wife had also noticed increasing skin folds on his scalp. Acromegaly is a condition caused by excessive growth hormone production, which can lead to a number of symptoms, including:NL- Increased skin thicknessNL- Excessive sweatingNL- HeadachesNL- Joint painNL- Muscle weaknessNL- Fatig…	A	A	ANSWER	True
20130718	gemini-pro-vision	A) Acromegaly.NLThe patient presents with a 4-year history of excessive sweating, headaches, and joint pain. His wife had also noticed increasing skin folds on his scalp. Acromegaly is a condition caused by excessive growth hormone production, which can lead to a number of symptoms, including:NL- Increased skin thicknessNL- Excessive sweatingNL- HeadachesNL- Joint painNL- Muscle weaknessNL- Fatig…	D	A	ANSWER	False
20100624	gemini-pro-vision	D) Restrictive lung disease. \nRestrictive lung diseases are characterized by a decrease in lung volumes, which can be seen on spirography as a decrease in both the forced vital capacity (FVC) and the forced expiratory volume in 1 second (FEV1). In this case, the FVC is decreased to 2.0 liters (normal range 4.0-5.0 liters) and the FEV1 is decreased to 1.0 liter (normal range 3.0-4.0 liters). The …	A	D	ANSWER	False
20210128	gemini-pro-vision	C) Lupus retinal vasculitis \nLupus retinal vasculitis is characterized by retinal hemorrhages, cotton-wool spots, and vascular sheathing. It is a type of vasculitis that can occur in patients with systemic lupus erythematosus (SLE).	A	C	ANSWER	False
20210114	gemini-pro-vision	D) Pemphigus vulgaris.\nPemphigus vulgaris is an autoimmune disease that causes blistering of the skin and mucous membranes. It is most commonly seen in adults, but it can also occur in children. The blisters are typically clear and fluid-filled, and they can rupture easily. Pemphigus vulgaris can be a serious disease, and it can lead to death if it is not treated properly.	A	D	ANSWER	False
20161027	gemini-pro-vision	B) Lichen planus.\nLichen planus is characterized by violaceous, polygonal, flat-topped papules with overlying white, lacy Wickham's striae.	B	B	ANSWER	True
20071220	gemini-pro-vision	A) Aortic and mitral valves. \n\nThe image shows two mechanical heart valves. One is located in the aortic position and the other in the mitral position.	A	A	ANSWER	True
20150205	gemini-pro-vision	B) Cellulitis. This appears to be an infection of the soft tissues of the forearm and hand. The erythema is not tracking along a vein, so thrombophlebitis is unlikely. There is no edema or pitting, so this is not likely to be lymphangitis or deep vein thrombosis. This patient likely has an infection of the skin and soft tissues, which is cellulitis.	A	B	ANSWER	False
20110609	gemini-pro-vision	C) Parathyroid carcinoma\nHypercalcemia with a suppressed parathyroid hormone level suggests hyperparathyroidism due to parathyroid carcinoma.	A	C	ANSWER	False
20120906	gemini-pro-vision	A) Bedbug bites. \n\nbedbug bites. The lesions are small, red, and itchy, and they are arranged in a linear pattern. The patient also has a history of waking up with itchy bites. Bedbugs are small, parasitic insects that feed on human blood. They are often found in warm, humid climates, and they can be a nuisance to travelers. Bedbug bites can be treated with over-the-counter antihistamines or co…	A	A	ANSWER	True
20151126	gemini-pro-vision	E) Pylephlebitis.\nThere is a presence of gas bubbles within the portal venous system, which is diagnostic for pylephlebitis.	E	E	ANSWER	True
20120913	gemini-pro-vision	E) Relapsing polychondritis.\nThe image shows swelling and redness of the auricle and surrounding soft tissues. This, in combination with hearing loss and aural fullness, suggests a diagnosis of relapsing polychondritis.	B	E	ANSWER	False
20231130	gemini-pro-vision	E) Intravascular lymphoma\nThe constellation of cutaneous vascular lesions and intravascular atypical lymphoid cells on biopsy is most consistent with intravascular lymphoma.	E	E	ANSWER	True
20200312	gemini-pro-vision	A) X-linked retinoschisis. This is a congenital X-linked recessive disorder that affects males. It is characterized by splitting of the inner retinal layers. The OCT shows the typical \double-layer\" sign."	A	A	ANSWER	True
20061026	gemini-pro-vision	D) Necrobiosis lipoidica diabeticorum.\n\nNecrobiosis lipoidica diabeticorum (NLD) typically presents as asymptomatic, well-circumscribed, red-brown papules and plaques on the shins. The papules coalesce to form firm, yellow-brown plaques with a violaceous border. The plaques may ulcerate and become infected. NLD is associated with diabetes mellitus and is more common in women.	D	D	ANSWER	True
20171221	gemini-pro-vision	A) Normal-pressure hydrocephalus. The ventricles are enlarged, and the sulci are narrowed. This is a classic presentation of normal-pressure hydrocephalus.	A	A	ANSWER	True
20211223	gemini-pro-vision	C) Inflammatory breast cancer\nInflammatory breast cancer (IBC) is a rare and aggressive type of breast cancer that is characterized by redness, swelling, and warmth of the breast. It is often mistaken for an infection, but it is actually a type of cancer. IBC is more likely to occur in younger women and in women who are African American. It is also more likely to be diagnosed at a later stage th…	A	C	ANSWER	False
20160310	gemini-pro-vision	B) Pseudomonas aeruginosa\n\nThe CSF sample is cloudy and yellow, which is suggestive of an infection. The most likely organism is Pseudomonas aeruginosa, which is a common cause of meningitis. CSF bilirubin elevation would cause a yellow appearance, but the fluid would be clear. Lymphocytosis and elevated protein are seen in aseptic meningitis, which is caused by a viral infection. Bleeding diat…	E	B	ANSWER	False
20220203	gemini-pro-vision	D) Molluscum contagiosum.\nThe umbilicated papules are characteristic of molluscum contagiosum. In an immunocompromised patient with multiple lesions, molluscum contagiosum is the most likely diagnosis.	D	D	ANSWER	True
20220217	gemini-pro-vision	D) Plastic bronchitis.\nThe casts have the classic appearance of plastic bronchitis. This is a rare condition in which the airways are filled with casts of inspissated mucus. It is most commonly seen in patients with asthma, cystic fibrosis, or chronic bronchitis. In this case, the patient has a history of productive cough, which suggests that he has chronic bronchitis.	D	D	ANSWER	True
20191114	gemini-pro-vision	E) Papillary fibroelastoma.\na papillary fibroelastoma. This is a small, benign tumor that is attached to the heart valve by a stalk. It is usually found on the mitral or aortic valve. Papillary fibroelastomas are often asymptomatic, but they can cause symptoms such as palpitations, chest discomfort, or shortness of breath. They are diagnosed with echocardiography, and they are treated with surge…	C	E	ANSWER	False
20191128	gemini-pro-vision	E) Pyogenic granuloma.\nThe lesion is a rapidly growing, red, fleshy nodule, which is most likely a pyogenic granuloma. This is a benign vascular proliferation that is often seen in elderly patients. It is typically caused by trauma, but can also occur spontaneously. The lesion is usually painless and can be treated with simple excision.	C	E	ANSWER	False
20070329	gemini-pro-vision	C) Caput Medusae.\nThe image shows a pattern of dilated veins radiating from the umbilicus. This is known as caput medusae, and it is a sign of portal hypertension. Portal hypertension can be caused by a number of conditions, including cirrhosis, liver cancer, and heart failure. In this case, the patient has cirrhosis, which is a condition in which the liver is damaged and scarred. The scarring o…	C	C	ANSWER	True
20060112	gemini-pro-vision	B) Chronic laxative use. \nThe radiograph shows numerous, small, round, radiopaque densities throughout the colon. These are likely to be fecaliths, which are hardened masses of stool. Fecaliths can occur in people who are constipated and have difficulty passing stool. Chronic laxative use can lead to constipation and fecal impaction.	E	B	ANSWER	False
20211021	gemini-pro-vision	B) Cryptococcus neoformans.\nThe constellation of headache, dizziness, rash, and positive serology for cryptococcal antigen in an immunocompromised patient suggests cryptococcal meningitis. The papules are umbilicated, which is a characteristic of Cryptococcus.	B	B	ANSWER	True
20130725	gemini-pro-vision	C) Sjogren's syndrome.\nThe patient presents with dry eyes, dry mouth, and hilar adenopathy. Sjogren's syndrome is an autoimmune disease that affects the exocrine glands, including the lacrimal glands and salivary glands. This can lead to dry eyes and dry mouth. Hilar adenopathy is a common finding in Sjogren's syndrome, as the disease can also affect the lymph nodes.	E	C	ANSWER	False
20070315	gemini-pro-vision	E) Dupuytren's contracture.\nDupuytren's contracture is a hand deformity that causes the fingers to bend inward toward the palm. It is caused by a thickening of the palmar fascia, which is the tissue that connects the skin to the underlying tendons. The exact cause of Dupuytren's contracture is unknown, but it is thought to be related to genetics, aging, and certain medical conditions, such as di…	E	E	ANSWER	True
20190418	gemini-pro-vision	B) Hydroxychloroquine toxicity\n\nThe most likely underlying cause of this abnormality is hydroxychloroquine toxicity. The patient has been taking hydroxychloroquine for 14 years, which is a known risk factor for retinal toxicity. The characteristic findings of hydroxychloroquine toxicity include a bull's eye maculopathy, which is characterized by a central area of atrophy surrounded by a ring of…	B	B	ANSWER	True
20090430	gemini-pro-vision	E) Superficial pyoderma.\nThis patient presents with several ruptured vesicles and pustules on an erythematous base with surrounding edema. These lesions are consistent with superficial pyoderma, which is a bacterial infection of the skin.	C	E	ANSWER	False
20110224	gemini-pro-vision	B) Beta2-microglobulin.\n\nThe image shows a beefy red tongue, which is a clinical sign of vitamin B12 deficiency. The most appropriate laboratory test for this patient is beta2-microglobulin, which is a protein that is increased in the urine of patients with vitamin B12 deficiency.	C	B	ANSWER	False
20200702	gemini-pro-vision	B) Beta2-microglobulin.NLNLThe image shows a beefy red tongue, which is a clinical sign of vitamin B12 deficiency. The most appropriate laboratory test for this patient is beta2-microglobulin, which is a protein that is increased in the urine of patients with vitamin B12 deficiency.	E	B	ANSWER	False
20160728	gemini-pro-vision	B) Beta2-microglobulin.NLNLThe image shows a beefy red tongue, which is a clinical sign of vitamin B12 deficiency. The most appropriate laboratory test for this patient is beta2-microglobulin, which is a protein that is increased in the urine of patients with vitamin B12 deficiency.	C	B	ANSWER	False
20150827	gemini-pro-vision	E) Intussusception.\n\nThe image shows a dilated small bowel loop (proximal to the intussusception) with a characteristic \stacked coins\" appearance."	D	E	ANSWER	False
20200716	gemini-pro-vision	B) Ergotism. \nErgotamine is a vasoconstrictor, and ergotism is caused by prolonged use of ergotamine, which leads to vasospasm and ischemia. The symptoms of ergotism include pain, numbness, and tingling in the extremities, as well as cold skin and absent pulses. In severe cases, ergotism can lead to tissue death and gangrene.	B	B	ANSWER	True
20160714	gemini-pro-vision	D) Nodular lymphoid hyperplasia\n\nThe image shows multiple round or oval mucosal elevations with a diameter of 2-10 mm, which are covered with normal mucosa. These are most likely lymphoid follicles, which are part of the normal mucosal immune system. In the stomach, lymphoid follicles are typically found in the antrum, which is the region closest to the pylorus. Nodular lymphoid hyperplasia (NL…	D	D	ANSWER	True
20230831	gemini-pro-vision	C) Keratoconus.\nKeratoconus is a corneal ectasia characterized by progressive thinning and bulging of the cornea, often resulting in myopia and irregular astigmatism. In advanced cases, the cornea may become so thin that it bulges forward, causing a cone-shaped protrusion. This can lead to significant visual impairment and may require treatment with corneal collagen cross-linking, corneal implan…	C	C	ANSWER	True
20140605	gemini-pro-vision	D) Retinoblastoma.\n\nThe image shows a fundus photograph of a child with a white mass in the eye. The mass is round and has a smooth surface. It is located in the back of the eye, near the optic nerve. This is a retinoblastoma, which is a type of cancer that occurs in the retina. Retinoblastoma is the most common type of cancer in children. It is usually diagnosed in children under the age of 5.	A	D	ANSWER	False
20150416	gemini-pro-vision	E) Amiodarone-induced vortex keratopathy\nThis patient has the characteristic corneal verticillata seen with amiodarone use.	E	E	ANSWER	True
20150402	gemini-pro-vision	C) Peritonsillar abscess.\nThis 65-year-old woman presents with a 7-day history of throat pain and difficulty swallowing. On examination, she is noted to have swelling and erythema of the left tonsil, as well as trismus. A lateral neck radiograph demonstrates a soft tissue density in the parapharyngeal space, which is most likely a peritonsillar abscess.	A	C	ANSWER	False
20190815	gemini-pro-vision	D) Emphysematous cholecystitis.\nThe image shows gallstones within the gallbladder with air in the gallbladder wall. This is diagnostic for emphysematous cholecystitis.	D	D	ANSWER	True
20131003	gemini-pro-vision	E) Peutz-Jegher's syndrome\nPeutz-Jegher's syndrome is characterized by mucocutaneous melanin pigmentation and gastrointestinal hamartomatous polyps. The most common sites of pigmentation are the lips, buccal mucosa, and genitalia.	D	E	ANSWER	False
20200514	gemini-pro-vision	A) Erythema nodosum.\nerythema nodosum. This is a type of panniculitis, or inflammation of the fatty layer of the skin. It is most commonly seen in young women, but can also occur in children. Erythema nodosum is often associated with infections, such as streptococcal pharyngitis, or inflammatory bowel disease. It can also be a reaction to certain medications, such as sulfonamides or oral contrac…	B	A	ANSWER	False
20131017	gemini-pro-vision	A) Erythema nodosum.NLerythema nodosum. This is a type of panniculitis, or inflammation of the fatty layer of the skin. It is most commonly seen in young women, but can also occur in children. Erythema nodosum is often associated with infections, such as streptococcal pharyngitis, or inflammatory bowel disease. It can also be a reaction to certain medications, such as sulfonamides or oral contrac…	A	A	ANSWER	True
20190801	gemini-pro-vision	A) Erythema nodosum.NLerythema nodosum. This is a type of panniculitis, or inflammation of the fatty layer of the skin. It is most commonly seen in young women, but can also occur in children. Erythema nodosum is often associated with infections, such as streptococcal pharyngitis, or inflammatory bowel disease. It can also be a reaction to certain medications, such as sulfonamides or oral contrac…	D	A	ANSWER	False
20190829	gemini-pro-vision	D) Reinke\u2019s edema.\nReinke\u2019s edema is a condition characterized by the swelling of the Reinke\u2019s space, which is a layer of tissue located between the vocal cords. This swelling can cause the vocal cords to appear red and swollen, and it can also lead to hoarseness and difficulty swallowing. Reinke\u2019s edema is often caused by smoking, alcohol abuse, or vocal strain. In this case…	B	D	ANSWER	False
20130321	gemini-pro-vision	D) Reinke’s edema.NLReinke’s edema is a condition characterized by the swelling of the Reinke’s space, which is a layer of tissue located between the vocal cords. This swelling can cause the vocal cords to appear red and swollen, and it can also lead to hoarseness and difficulty swallowing. Reinke’s edema is often caused by smoking, alcohol abuse, or vocal strain. In this case, the patient is a s…	A	D	ANSWER	False
20120126	gemini-pro-vision	D) Reinke’s edema.NLReinke’s edema is a condition characterized by the swelling of the Reinke’s space, which is a layer of tissue located between the vocal cords. This swelling can cause the vocal cords to appear red and swollen, and it can also lead to hoarseness and difficulty swallowing. Reinke’s edema is often caused by smoking, alcohol abuse, or vocal strain. In this case, the patient is a s…	D	D	ANSWER	True
20200528	gemini-pro-vision	D) Reinke’s edema.NLReinke’s edema is a condition characterized by the swelling of the Reinke’s space, which is a layer of tissue located between the vocal cords. This swelling can cause the vocal cords to appear red and swollen, and it can also lead to hoarseness and difficulty swallowing. Reinke’s edema is often caused by smoking, alcohol abuse, or vocal strain. In this case, the patient is a s…	B	D	ANSWER	False
20070705	gemini-pro-vision	C) Nephrogenic fibrosing dermopathy\n\nNephrogenic fibrosing dermopathy is a rare disorder that is characterized by the thickening and hardening of the skin. It is most commonly seen in patients with advanced kidney disease or those who have received a kidney transplant. The exact cause of nephrogenic fibrosing dermopathy is unknown, but it is thought to be related to the accumulation of toxins i…	C	C	ANSWER	True
20170713	gemini-pro-vision	B) Calluses. Calluses are areas of thickened skin that develop in response to friction or pressure. They are commonly found on the feet, especially in areas that bear weight, such as the heels and balls of the feet. Calluses can also develop on the hands, elbows, and knees. In this patient, the calluses are likely due to the pressure of the orthotopic heart transplant on the feet.	D	B	ANSWER	False
20121206	gemini-pro-vision	D) Punctate Psoriasis.\nThe erythematous scaly papules coalesce to form large plaques with silvery scale.	B	D	ANSWER	False
20090618	gemini-pro-vision	E) Multiple endocrine neoplasia type 2b\nThe nodules on the tongue are likely amyloid deposits. This patient has multiple endocrine neoplasia type 2b (MEN 2b), which is characterized by medullary thyroid carcinoma, pheochromocytoma, and mucosal neuromas.	C	E	ANSWER	False
20070920	gemini-pro-vision	D) Hypoparathyroidism.\nhypoparathyroidism. This is based on the presence of multiple areas of soft tissue calcification, which is a common finding in this condition. Hypoparathyroidism is a condition in which the parathyroid glands do not produce enough parathyroid hormone (PTH). PTH is responsible for regulating calcium and phosphate levels in the body. When PTH levels are low, calcium levels c…	C	D	ANSWER	False
20170511	gemini-pro-vision	D) Pyogenic granuloma.\nThe erythematous papules on the face and the lesions on the toenails are most likely caused by pyogenic granuloma. This is a benign vascular tumor that is often seen in people with chronic kidney disease.	E	D	ANSWER	False
20210513	gemini-pro-vision	B) Leukoplakia. Leukoplakia is a white patch or plaque that develops on the tongue or inside of the cheek. It is caused by a variety of factors, including smoking, tobacco use, and alcohol consumption. Leukoplakia is usually not a serious condition, but it can sometimes lead to oral cancer.	B	B	ANSWER	True
20121004	gemini-pro-vision	A) Bicalutamide.\n\nBicalutamide is an anti-androgen medication that is used to treat prostate cancer. It works by blocking the effects of testosterone on the prostate gland, which can lead to a decrease in the size of the gland and a reduction in symptoms. One of the potential side effects of bicalutamide is gynecomastia, which is the development of breast tissue in men. This is because bicaluta…	A	A	ANSWER	True
20180621	gemini-pro-vision	E) Lingual artery.\nThe lingual artery is a branch of the external carotid artery that supplies the tongue. It is located on the floor of the mouth, deep to the genioglossus muscle. The lingual artery gives off several branches, including the sublingual artery, the dorsal lingual artery, and the deep lingual artery. The sublingual artery supplies the sublingual gland and the floor of the mouth. T…	E	E	ANSWER	True
20111110	gemini-pro-vision	D) Otitis media.\nThis is a picture of the tympanic membrane. There is a lot of fluid behind the membrane, which is bulging out. This is called otitis media.	C	D	ANSWER	False
20220407	gemini-pro-vision	D) Otitis media.NLThis is a picture of the tympanic membrane. There is a lot of fluid behind the membrane, which is bulging out. This is called otitis media.	B	D	ANSWER	False
20201224	gemini-pro-vision	B) Echinococcal cysts.\nThe cysts have a \honeycomb\" appearance on MRI, which is characteristic of echinococcal cysts."	B	B	ANSWER	True
20211209	gemini-pro-vision	C) Giant-cell arteritis\ngiant-cell arteritis. This is a condition that causes inflammation of the blood vessels, and it can affect the arteries in the head, neck, and upper body. Symptoms of giant-cell arteritis can include headaches, jaw pain, vision problems, and tongue swelling. The tongue can also be discolored and ulcerated, as seen in the image.	C	C	ANSWER	True
20110811	gemini-pro-vision	C) Giant-cell arteritisNLgiant-cell arteritis. This is a condition that causes inflammation of the blood vessels, and it can affect the arteries in the head, neck, and upper body. Symptoms of giant-cell arteritis can include headaches, jaw pain, vision problems, and tongue swelling. The tongue can also be discolored and ulcerated, as seen in the image.	E	C	ANSWER	False
20150212	gemini-pro-vision	D) Primary systemic amyloidosis.\nThe most likely diagnosis in this patient with hypothermia and bradycardia is primary systemic amyloidosis. This is a rare disease that causes the buildup of amyloid proteins in the body. These proteins can damage the heart, kidneys, liver, and other organs. In this case, the amyloid proteins have likely damaged the heart, causing it to beat slowly and inefficien…	C	D	ANSWER	False
20081113	gemini-pro-vision	B) Esophageal diverticula.\nThe barium swallow shows outpouchings along the esophagus, which are characteristic of esophageal diverticula.	C	B	ANSWER	False
20051124	gemini-pro-vision	C) Amiodarone.\n\nAmiodarone can cause a blue-gray discoloration of the skin, particularly in sun-exposed areas. This is due to the accumulation of lipofuscin, a pigment that is produced by the breakdown of cell membranes.	C	C	ANSWER	True
20081106	gemini-pro-vision	D) Ocular myiasis.\nThe image shows a worm-like structure in the eye, which is a characteristic sign of ocular myiasis. This condition is caused by the presence of a fly larva in the eye, which can cause severe damage to the eye if not treated promptly.	D	D	ANSWER	True
20151119	gemini-pro-vision	B) Psoriasis.\nThe images show well-circumscribed, silvery scaling, erythematous papules and plaques. These are the typical clinical features of psoriasis.	A	B	ANSWER	False
20110623	gemini-pro-vision	B) Psoriasis.NLThe images show well-circumscribed, silvery scaling, erythematous papules and plaques. These are the typical clinical features of psoriasis.	E	B	ANSWER	False
20200305	gemini-pro-vision	E) Multicentric Castleman\u2019s disease\nmulticentric Castleman\u2019s disease. This patient has massive splenomegaly with multifocal infarction of the splenic parenchyma. He also has drenching night sweats, which may be a manifestation of cytokine release syndrome. Multicentric Castleman\u2019s disease is a rare lymphoproliferative disorder characterized by lymphadenopathy, splenomegaly, and el…	C	E	ANSWER	False
20110804	gemini-pro-vision	D) Fixed drug eruption.\nThe round, well-circumscribed, dusky red patch with fine concentric scaling is most consistent with a fixed drug eruption.	D	D	ANSWER	True
20061019	gemini-pro-vision	B) Mitral stenosis. \nThe patient has an enlarged cardiac silhouette with prominent atrial enlargement. This is most likely due to mitral stenosis, which can cause backup of blood into the left atrium and pulmonary veins, leading to pulmonary edema and lower extremity edema.	C	B	ANSWER	False
20130530	gemini-pro-vision	D) Pulmonary embolism.\nThere is a filling defect in a segmental branch of the right lower lobe pulmonary artery. This is a classic presentation of a pulmonary embolism.	D	D	ANSWER	True
20141120	gemini-pro-vision	D) Emphysematous pyelonephritis.\nThe image shows a kidney with gas bubbles in the renal parenchyma, which is a classic sign of emphysematous pyelonephritis.	D	D	ANSWER	True
20110421	gemini-pro-vision	B) Erythema multiforme.\nThe lesions started as small, round, red spots that have evolved into larger, raised, red plaques with concentric, light and dark red rings.	E	B	ANSWER	False
20190221	gemini-pro-vision	D) Spindle-cell sarcoma. \nThe firm, painless, circumscribed nature of the mass suggests a benign lesion such as a lipoma or a dermoid cyst. However, the overlying white patch is concerning for malignancy, and the most likely diagnosis is spindle-cell sarcoma.	D	D	ANSWER	True
20060105	gemini-pro-vision	B) Miliary tuberculosis\nThe image shows multiple low-density nodules throughout the spleen. These are most likely caused by miliary tuberculosis, which is a systemic infection caused by Mycobacterium tuberculosis. The infection typically spreads through the bloodstream from a primary site of infection, such as the lungs. Miliary tuberculosis can affect multiple organs, including the spleen, live…	A	B	ANSWER	False
20170302	gemini-pro-vision	D) Vasoactive intestinal peptide-secreting tumor (vipoma).\n\nThe rash shown is known as necrolytic migratory erythema (NME), which is associated with glucagonoma and vasoactive intestinal peptide-secreting tumors (VIPomas). In this case, the patient also has a pancreatic mass, which is more likely to be a vipoma than a glucagonoma.	C	D	ANSWER	False
20201231	gemini-pro-vision	B) Straddle pelvic fracture.\nThe \straddle\" pelvic fracture is an external rotation injury that results in a combination of a pubic rami fracture and a contralateral superior or inferior pubic ramus fracture. It is classically seen in motorcycle accidents where the rider is thrown forward and straddles the handlebars."	A	B	ANSWER	False
20170316	gemini-pro-vision	C) Calcified empyema\nThe presence of a large, round, calcified mass in the upper lobe of the right lung is most likely a calcified empyema. This is a collection of pus that has become surrounded by a thick layer of calcium. It is usually the result of an old infection, such as tuberculosis.	A	C	ANSWER	False
20230615	gemini-pro-vision	B) Cryoglobulinemic vasculitis.\nThe patient has purpura, which is a type of skin rash that is caused by bleeding under the skin. He also has livedoid skin changes, which are areas of skin that are discolored and have a bluish-red appearance. These findings, in conjunction with the low complement 4 level, suggest that the patient has cryoglobulinemic vasculitis. Cryoglobulinemic vasculitis is a t…	B	B	ANSWER	True
20230601	gemini-pro-vision	D) Posterior reversible encephalopathy syndrome. \n\nThe characteristic findings of posterior reversible encephalopathy syndrome (PRES) are bilateral involvement of the parietal and occipital lobes, which are affected more than the frontal lobes. In most cases, the changes are also more prominent in the white matter than in the gray matter.	D	D	ANSWER	True
20140410	gemini-pro-vision	D) Hyperparathyroidism.\nThe CT scan shows multiple brain calcifications, which are a common finding in hyperparathyroidism.	B	D	ANSWER	False
20230629	gemini-pro-vision	C) Perform a biopsy\n\nThe most likely diagnosis in this patient is hairy tongue. This is a benign condition that is often caused by poor oral hygiene or smoking. It is characterized by a thick, furry coating on the tongue that can be various colors, including black, brown, or green. The coating is made up of dead cells, bacteria, and food debris. Hairy tongue is usually asymptomatic, but it can …	B	C	ANSWER	False
20080807	gemini-pro-vision	B) Erysipelothrix rhusiopathiae. \n\nThis man has cellulitis of the hand with spreading nodules, which is most likely caused by Erysipelothrix rhusiopathiae. This organism is commonly found in fish and can be inoculated into the skin through a break in the skin. It typically causes a spreading cellulitis with poorly demarcated borders.	C	B	ANSWER	False
20210506	gemini-pro-vision	A) Herpes simplex virus infection.\nThe patient presents with itchy palmar lesions that appeared over the preceding 3 days. He has a history of recurrent oral herpes simplex infections. herpes simplex virus infection.	A	A	ANSWER	True
20121011	gemini-pro-vision	B) Facial palsy.\nThe patient presents with unilateral facial drooping, which is a classic symptom of facial palsy.	A	B	ANSWER	False
20070510	gemini-pro-vision	D) Interlobar mesothelioma. \nThis is a case of interlobar mesothelioma. There is a large, lobulated soft-tissue mass with areas of necrosis and calcification. This is a rare tumor that occurs in the pleura.	C	D	ANSWER	False
20170504	gemini-pro-vision	D) Pyogenic granuloma.\nThis is a friable, bleeding lesion that has grown rapidly over a short period of time. It is most likely a pyogenic granuloma, which is a benign vascular tumor.	C	D	ANSWER	False
20170921	gemini-pro-vision	B) Oropharyngeal fish bone foreign body.\n\nan oropharyngeal fish bone foreign body. The sensation of a foreign body in the throat is a common presentation of a fish bone foreign body. The fish bone is usually lodged in the tonsillar fossa or the vallecula.	E	B	ANSWER	False
20210923	gemini-pro-vision	D) Leukemia cutis. Leukemia cutis presents with purplish nodules on the extensor surfaces of the extremities. Leukocytosis and thrombocytopenia are common laboratory findings in leukemia.	D	D	ANSWER	True
20140612	gemini-pro-vision	D) Systemic lupus erythematosus\n\nThe retinal changes seen in the image are consistent with Roth spots, which are a type of retinal hemorrhage that can occur in patients with systemic lupus erythematosus (SLE). Roth spots are typically round or oval in shape and have a pale center with a dark border. They are often located in the periphery of the retina. SLE is a chronic autoimmune disease that …	A	D	ANSWER	False
20090625	gemini-pro-vision	D) Mesenteric ischemia.\nThe small bowel has a thumbprinting appearance, suggesting bowel wall edema. There is also a paucity of gas in the small bowel, suggesting ileus. These findings are most likely due to mesenteric ischemia.	E	D	ANSWER	False
20120119	gemini-pro-vision	D) Osteomalacia with fracture.\n\nThis patient has increased uptake in the bilateral lower extremities. This uptake is out of proportion to what would be expected from degenerative changes alone. There is also uptake in the left rib. These findings are most likely due to osteomalacia with insufficiency fractures.	C	D	ANSWER	False
20121213	gemini-pro-vision	B) Cavernous hemangioma.\nThe bluish, smooth, fluctuant swelling on the ventral tongue is most likely a cavernous hemangioma.	C	B	ANSWER	False
20140821	gemini-pro-vision	E) Small-bowel volvulus.\nThe image shows a dilated small bowel loop with a whirl sign, which is pathognomonic for small-bowel volvulus.	E	E	ANSWER	True
20170706	gemini-pro-vision	C) Porphyria cutanea tarda\nThe patient presents with skin changes that are characteristic of porphyria cutanea tarda, which is a disorder of porphyrin metabolism. The skin changes are typically characterized by increased fragility and blistering, and they can also be associated with scarring. The shortness of breath is likely due to the fact that porphyria cutanea tarda can also affect the lungs…	D	C	ANSWER	False
20070712	gemini-pro-vision	C) Porphyria cutanea tardaNLThe patient presents with skin changes that are characteristic of porphyria cutanea tarda, which is a disorder of porphyrin metabolism. The skin changes are typically characterized by increased fragility and blistering, and they can also be associated with scarring. The shortness of breath is likely due to the fact that porphyria cutanea tarda can also affect the lungs…	B	C	ANSWER	False
20191212	gemini-pro-vision	C) Porphyria cutanea tardaNLThe patient presents with skin changes that are characteristic of porphyria cutanea tarda, which is a disorder of porphyrin metabolism. The skin changes are typically characterized by increased fragility and blistering, and they can also be associated with scarring. The shortness of breath is likely due to the fact that porphyria cutanea tarda can also affect the lungs…	E	C	ANSWER	False
20141225	gemini-pro-vision	D) Pulmonary embolism.\n\nThis ECG shows signs of right heart strain, with an S1Q3T3 pattern in leads V1-V3. This pattern is caused by right ventricular hypertrophy and/or dilatation, which can be caused by a number of conditions, including pulmonary embolism.	E	D	ANSWER	False
20230302	gemini-pro-vision	E) Sarcoidosis.\n\nThe imaging features of this patient with a retroperitoneal mass include bilateral ureteral obstruction and a \u201ctram-track\u201d appearance on CT. The histopathology shows non-caseating granulomas with multinucleated giant cells. These findings are most consistent with sarcoidosis.	A	E	ANSWER	False
20230316	gemini-pro-vision	E) Slipped capital femoral epiphysis.\n\nslipped capital femoral epiphysis (SCFE). This is a condition in which the head of the femur (the ball of the hip joint) slips off the top of the femur (the neck of the femur). It is most commonly seen in boys between the ages of 10 and 16. SCFE can be caused by a number of factors, including obesity, trauma, and hormonal changes. Symptoms of SCFE include …	E	E	ANSWER	True
20151022	gemini-pro-vision	E) Transmission is associated with aerosolized contaminated soil exposure.\n\nSporotrichosis is a fungal infection that typically occurs after direct inoculation of the skin with contaminated soil or organic matter. The infection may travel along the lymphatic system leading to lymphangitis. It is not typically associated with immunosuppressant use, aerosolized contaminated soil exposure, or loca…	E	E	ANSWER	True
20190124	gemini-pro-vision	E) Transmission is associated with aerosolized contaminated soil exposure.NLNLSporotrichosis is a fungal infection that typically occurs after direct inoculation of the skin with contaminated soil or organic matter. The infection may travel along the lymphatic system leading to lymphangitis. It is not typically associated with immunosuppressant use, aerosolized contaminated soil exposure, or loca…	A	E	ANSWER	False
20120426	gemini-pro-vision	B) Escherichia coli\nThe most likely infecting organism in a patient with prostatitis is Escherichia coli. Prostatitis is a bacterial infection of the prostate gland, and E. coli is the most common cause of prostatitis in both acute and chronic forms. It is a Gram-negative bacterium that is found in the gastrointestinal tract and can enter the prostate gland through the urethra. Symptoms of prost…	A	B	ANSWER	False
20211125	gemini-pro-vision	C) Osteoma.\nOsteomas are benign, slow-growing bone tumors that arise from the cancellous bone. They are most commonly found in the skull, sinuses, and mandible. Osteomas are usually asymptomatic, but they can cause symptoms if they grow large enough to obstruct a sinus or nasal passage. In this case, the osteoma is causing the patient's difficulty breathing through his right nostril.	E	C	ANSWER	False
20191010	gemini-pro-vision	A) Oral lichen planus.\noral lichen planus. This is a chronic inflammatory disease that affects the mucous membranes of the mouth. It is characterized by white, lacy patches on the tongue and other areas of the mouth. It can also cause pain and burning sensations.	D	A	ANSWER	False
20090326	gemini-pro-vision	A) Oral lichen planus.NLoral lichen planus. This is a chronic inflammatory disease that affects the mucous membranes of the mouth. It is characterized by white, lacy patches on the tongue and other areas of the mouth. It can also cause pain and burning sensations.	B	A	ANSWER	False
20051208	gemini-pro-vision	B) Oxalate.\nThese crystals are yellow-brown and have an envelope-like appearance, which is characteristic of oxalate crystals.	B	B	ANSWER	True
20110526	gemini-pro-vision	B) Psoriasis.\nThe well-circumscribed, silvery scaling, erythematous papules and plaques are most consistent with psoriasis.	D	B	ANSWER	False
20210401	gemini-pro-vision	B) Psoriasis.NLThe well-circumscribed, silvery scaling, erythematous papules and plaques are most consistent with psoriasis.	C	B	ANSWER	False
20210415	gemini-pro-vision	D) Adrenal mass.\n\nan adrenal mass. The patient has several symptoms that are suggestive of Cushing's syndrome, including proximal muscle weakness, striae, and facial plethora. The adrenal mass is likely the cause of the patient's hypertension and hypokalemia.	D	D	ANSWER	True
20210429	gemini-pro-vision	A) Primary adrenal insufficiency (Addison\u2019s disease)\n\nThe patient has\u9edd\u9ed1\u75c7(darkening of the skin), weight loss, and low blood pressure, which are all symptoms of Addison's disease. Addison's disease is a rare disorder in which the adrenal glands do not produce enough hormones. The adrenal glands are small glands located on top of the kidneys. They produce hormones that help th…	A	A	ANSWER	True
20230921	gemini-pro-vision	B) Chronic eosinophilic pneumonia\n\nThe combination of peripheral blood and pulmonary eosinophilia, along with the CT scan findings, support the diagnosis of chronic eosinophilic pneumonia.	B	B	ANSWER	True
20230706	gemini-pro-vision	B) Chronic eosinophilic pneumoniaNLNLThe combination of peripheral blood and pulmonary eosinophilia, along with the CT scan findings, support the diagnosis of chronic eosinophilic pneumonia.	B	B	ANSWER	True
20170629	gemini-pro-vision	A) Cerebral cavernous malformations.\nThe MRI shows multiple small round lesions with a \popcorn\" appearance, which is characteristic of cerebral cavernous malformations."	A	A	ANSWER	True
20210603	gemini-pro-vision	A) Cerebral cavernous malformations.NLThe MRI shows multiple small round lesions with a "popcorn" appearance, which is characteristic of cerebral cavernous malformations.	D	A	ANSWER	False
20190905	gemini-pro-vision	D) Drug-induced hypersensitivity syndrome.\nThe patient has a history of aplastic anemia and is being treated with cyclosporine. He presents with a diffuse rash at different stages of development, including papules, vesicles, pustules, and crusted vesicles. This is most likely a drug-induced hypersensitivity syndrome.	B	D	ANSWER	False
20210617	gemini-pro-vision	B) Dermatomyositis.\nDermatomyositis is an autoimmune disease that affects the skin and muscles. It is characterized by a pruritic rash, dyschromic patches, plaques, and poikiloderma on the upper back, as well as weakness in the proximal arms and legs.	B	B	ANSWER	True
20131107	gemini-pro-vision	D) Calcium pyrophosphate dihydrate\n\nThe crystals seen in the image are yellow and blue, which is a classic appearance of calcium pyrophosphate dihydrate crystals under polarized light. These crystals are often seen in patients with rheumatoid arthritis.	A	D	ANSWER	False
20170615	gemini-pro-vision	D) Perirenal extramedullary hematopoiesis. \nThe kidneys are enlarged, and the signal intensity of the renal parenchyma is decreased. These findings can be seen in patients with perirenal extramedullary hematopoiesis, which is a condition in which hematopoietic tissue is found outside of the bone marrow. This can occur in patients with chronic kidney disease and myelofibrosis, both of which are p…	D	D	ANSWER	True
20060406	gemini-pro-vision	D) Perirenal extramedullary hematopoiesis. NLThe kidneys are enlarged, and the signal intensity of the renal parenchyma is decreased. These findings can be seen in patients with perirenal extramedullary hematopoiesis, which is a condition in which hematopoietic tissue is found outside of the bone marrow. This can occur in patients with chronic kidney disease and myelofibrosis, both of which are p…	A	D	ANSWER	False
20170601	gemini-pro-vision	E) Paget\u2013Schroetter disease.\nPaget\u2013Schroetter disease, also known as effort thrombosis, is a condition that causes blood clots to form in the axillary or subclavian vein. This can lead to pain, swelling, and discoloration in the arm. The condition is often seen in young, athletic individuals who have a history of strenuous activity.	B	E	ANSWER	False
20101007	gemini-pro-vision	D) Pectus excavatum.\n\nThe image shows a lateral view of the chest. There is an inward deformity of the sternum, with the ribs growing in an outwardly flared fashion. This is known as pectus excavatum.	D	D	ANSWER	True
20230504	gemini-pro-vision	D) Scleroderma.\nscleroderma. This is a chronic autoimmune disease that affects the skin, blood vessels, and internal organs. It is characterized by the thickening and hardening of the skin, which can lead to pain, stiffness, and difficulty moving. In this case, the patient presented with painful skin tightening and swelling of his arms and legs, which is a common symptom of scleroderma. The skin…	A	D	ANSWER	False
20180531	gemini-pro-vision	D) Lymphangioleiomyomatosis\nThe cysts in lymphangioleiomyomatosis are thin-walled and often contain chyle. This disease primarily affects women of childbearing age and can cause recurrent pneumothoraces and progressive dyspnea.	D	D	ANSWER	True
20100325	gemini-pro-vision	B) Dermatitis herpetiformis. The presence of grouped, intensely itchy vesicles on an erythematous base is most characteristic of dermatitis herpetiformis.	E	B	ANSWER	False
20180524	gemini-pro-vision	C) Pemberton\u2019s sign. \nThis sign is caused by compression of the subclavian vein between the clavicle and the first rib.	C	C	ANSWER	True
20111229	gemini-pro-vision	B) Esophagus.\nThe image shows a large amount of air in the mediastinum, which is the space between the lungs. This is likely due to a rupture of the esophagus, which is the tube that carries food from the mouth to the stomach. A rupture of the esophagus is a serious condition and can lead to infection and death.	C	B	ANSWER	False
20090723	gemini-pro-vision	C) Paronychia.\nparonychia, which is an infection of the nail fold. This is most commonly caused by a bacterial infection, such as Staphylococcus aureus or Streptococcus pyogenes. The infection can also be caused by a fungal infection, such as Candida albicans. Paronychia typically presents with redness, swelling, and pain around the nail fold. The nail may also become discolored and/or deformed.	B	C	ANSWER	False
20150507	gemini-pro-vision	C) Paronychia.NLparonychia, which is an infection of the nail fold. This is most commonly caused by a bacterial infection, such as Staphylococcus aureus or Streptococcus pyogenes. The infection can also be caused by a fungal infection, such as Candida albicans. Paronychia typically presents with redness, swelling, and pain around the nail fold. The nail may also become discolored and/or deformed.	A	C	ANSWER	False
20111215	gemini-pro-vision	D) Pneumopericardium.\nThere is a large amount of air in the pericardial sac causing compression of the heart. This can be seen as a radiolucent area surrounding the heart. This patient likely has a tear in their pericardium, either from a traumatic injury or a complication of a procedure.	D	D	ANSWER	True
20100318	gemini-pro-vision	D) Pneumopericardium.NLThere is a large amount of air in the pericardial sac causing compression of the heart. This can be seen as a radiolucent area surrounding the heart. This patient likely has a tear in their pericardium, either from a traumatic injury or a complication of a procedure.	D	D	ANSWER	True
20111201	gemini-pro-vision	B) Left glossopharyngeal nerve.\n\nThe image shows a patient with a deviated uvula to the right. This is a classic sign of a left glossopharyngeal nerve palsy.	C	B	ANSWER	False
20210819	gemini-pro-vision	E) Tuberculoid leprosy.\nThe circinate lesions on the palms, soles, and face and patchy alopecia are most likely caused by tuberculoid leprosy. This is a type of leprosy that is caused by the bacteria Mycobacterium leprae. It is characterized by the formation of granulomas, which are collections of inflammatory cells, in the skin and other organs. The granulomas can cause damage to the skin and n…	C	E	ANSWER	False
20230511	gemini-pro-vision	D) Miliaria crystallina.\nThe vesicles are small, clear, and superficial, and they do not rupture with light palpation but break when more pressure is applied. This is characteristic of miliaria crystallina, which is a type of sweat rash that occurs when sweat is trapped under the skin. The rash is often seen in hot, humid weather, or in people who are exercising or working in a warm environment.	D	D	ANSWER	True
20070614	gemini-pro-vision	C) Leprosy.\n\nThe annular lesions with raised borders and depressed centers are characteristic of lepromatous leprosy.	C	C	ANSWER	True
20160407	gemini-pro-vision	D) NMDA receptor encephalitis. \n\nThe MRI shows bilateral lesions in the basal ganglia and medial temporal lobes. These lesions are characteristic of NMDA receptor encephalitis.	E	D	ANSWER	False
20060413	gemini-pro-vision	E) Scabies. scabies. The patient has pruritic, excoriated, erythematous papules and burrows in the interdigital spaces and volar wrists, which are typical of scabies.	E	E	ANSWER	True
20070628	gemini-pro-vision	E) Digital ischemia\ndigital ischemia. This is a condition in which there is a lack of blood flow to the fingers. This can be caused by a number of factors, such as a blood clot, a spasm of the blood vessels, or an injury. In this case, the patient has a dark, bluish discoloration of the fingers, which is a sign of ischemia. The fingers are also swollen and painful. This is a serious condition th…	E	E	ANSWER	True
20090910	gemini-pro-vision	D) Ropinirole.\n\nonycholysis, which is the separation of the nail from the nail bed. This can be caused by a variety of medications, including ropinirole. Ropinirole is a dopamine agonist that is used to treat Parkinson's disease and restless legs syndrome. It is known to cause nail changes, including onycholysis. The other medications listed are not typically associated with onycholysis.	E	D	ANSWER	False
20200820	gemini-pro-vision	E) Pruritic urticarial papules and plaques of pregnancy (PUPPP). \n\nPUPPP is a pruritic eruption that occurs in the third trimester of pregnancy and is characterized by urticarial papules and plaques. It typically begins on the abdomen and spreads to the thighs, buttocks, and arms. The lesions are often surrounded by a halo of erythema. The exact cause of PUPPP is unknown, but it is thought to b…	B	E	ANSWER	False
20090521	gemini-pro-vision	D) Neuroblastoma.\n\nThe periorbital ecchymosis, known as \raccoon eyes\", is a common presentation in children with neuroblastoma."	D	D	ANSWER	True
20180726	gemini-pro-vision	E) Acute dacrocystitis.\nacute dacrocystitis. This is a bacterial infection of the lacrimal sac, which is located at the medial canthus of the eye. The infection can cause the sac to become inflamed and blocked, which can lead to a buildup of tears and pus. This can cause the eye to become red, swollen, and painful. The baby may also have a fever and difficulty opening the eye.	E	E	ANSWER	True
20190509	gemini-pro-vision	C) Autosomal dominant polycystic kidney disease\n\nThe image shows numerous cysts in the liver, which is a characteristic finding of autosomal dominant polycystic kidney disease (ADPKD). In addition to hepatic cysts, patients with ADPKD often have renal cysts, which can lead to kidney failure. The cysts are caused by mutations in the PKD1 or PKD2 genes, which encode proteins that are involved in …	C	C	ANSWER	True
20230713	gemini-pro-vision	C) Autosomal dominant polycystic kidney diseaseNLNLThe image shows numerous cysts in the liver, which is a characteristic finding of autosomal dominant polycystic kidney disease (ADPKD). In addition to hepatic cysts, patients with ADPKD often have renal cysts, which can lead to kidney failure. The cysts are caused by mutations in the PKD1 or PKD2 genes, which encode proteins that are involved in …	B	C	ANSWER	False
20120209	gemini-pro-vision	D) Kayser-Fleischer ring.\nThis patient has a Kayser-Fleischer ring, which is a greenish-brown ring of copper deposits in the cornea. This is a sign of Wilson's disease, which is an autosomal recessive disorder of copper metabolism.	E	D	ANSWER	False
20100708	gemini-pro-vision	E) Subclavian vein thrombosis\nThe image shows swelling in the left arm with prominent veins. There is no discoloration, which makes angioedema unlikely. Cholesterol embolism and Raynaud disease would cause discoloration of the fingers. Compartment syndrome would be very painful. Subclavian vein thrombosis can cause swelling of the arm.	E	E	ANSWER	True
20130620	gemini-pro-vision	E) Sj\u00f6gren's syndrome.\nThe patient presented with periorbital edema and inflammation. This, in conjunction with the symptoms of dry mouth and dry eyes, suggests the diagnosis of Sj\u00f6gren's syndrome.	E	E	ANSWER	True
20211118	gemini-pro-vision	E) Sjögren's syndrome.NLThe patient presented with periorbital edema and inflammation. This, in conjunction with the symptoms of dry mouth and dry eyes, suggests the diagnosis of Sjögren's syndrome.	E	E	ANSWER	True
20180322	gemini-pro-vision	D) Cutaneous diphtheria. The child had recently returned from a trip to Sierra Leone, where diphtheria is endemic. The ulcerated lesions are characteristic of cutaneous diphtheria.	D	D	ANSWER	True
20190131	gemini-pro-vision	B) Malakoplakia.\n\nThe patient is immunosuppressed and presents with multiple skin nodules. Malakoplakia is a rare granulomatous inflammatory disease that typically occurs in immunocompromised patients. It is characterized by the presence of Michaelis-Gutmann bodies, which are macrophages with inclusions of calcium and iron. The most common sites of involvement are the gastrointestinal tract, ge…	B	B	ANSWER	True
20141218	gemini-pro-vision	E) Pericardial effusion. There is an increased opacity in the region of the heart, suggesting the presence of fluid around the heart.	D	E	ANSWER	False
20120802	gemini-pro-vision	C) Dentinogenesis imperfecta.\nThe bluish-gray discoloration of the teeth is a classic presentation of dentinogenesis imperfecta.	D	C	ANSWER	False
20120816	gemini-pro-vision	C) Dentinogenesis imperfecta.NLThe bluish-gray discoloration of the teeth is a classic presentation of dentinogenesis imperfecta.	C	C	ANSWER	True
20061123	gemini-pro-vision	D) Accessory tooth.\nan accessory tooth. This is a supernumerary tooth that is not normally present in the mouth. It is usually found in the upper jaw, behind the canine tooth. Accessory teeth are often impacted, meaning that they do not erupt through the gum line. They can cause pain, swelling, and infection. In this case, the accessory tooth is likely causing the patient's jaw pain.	B	D	ANSWER	False
20061109	gemini-pro-vision	D) Accessory tooth.NLan accessory tooth. This is a supernumerary tooth that is not normally present in the mouth. It is usually found in the upper jaw, behind the canine tooth. Accessory teeth are often impacted, meaning that they do not erupt through the gum line. They can cause pain, swelling, and infection. In this case, the accessory tooth is likely causing the patient's jaw pain.	D	D	ANSWER	True
20191205	gemini-pro-vision	D) Accessory tooth.NLan accessory tooth. This is a supernumerary tooth that is not normally present in the mouth. It is usually found in the upper jaw, behind the canine tooth. Accessory teeth are often impacted, meaning that they do not erupt through the gum line. They can cause pain, swelling, and infection. In this case, the accessory tooth is likely causing the patient's jaw pain.	A	D	ANSWER	False
20180308	gemini-pro-vision	E) Osgood\u2013Schlatter disease. This adolescent boy has a traction apophysitis at the tibial tubercle (the arrow points to the irregular ossification center). This is a common overuse injury in active children and is known as Osgood\u2013Schlatter disease.	E	E	ANSWER	True
20220106	gemini-pro-vision	E) Vitamin B12 deficiency\n\nThe patient has a smooth tongue with patchy areas of mucosal darkening, as well as hyperpigmented palms and soles. These findings are consistent with vitamin B12 deficiency. Vitamin B12 is necessary for the production of red blood cells and for the proper functioning of the nervous system. A deficiency of vitamin B12 can cause a number of symptoms, including fatigue, …	E	E	ANSWER	True
20081002	gemini-pro-vision	B) Enteric duplication cyst.\nThis is a classic \donut sign\" of an enteric duplication cyst."	B	B	ANSWER	True
20081016	gemini-pro-vision	D) Herpes simplex virus infection.\nThe dendritic corneal ulcer with branching is pathognomonic for herpes simplex virus infection.	D	D	ANSWER	True
20080320	gemini-pro-vision	D) Pancreatic pseudocysts.\nThis is a CT scan of the abdomen. Pancreatic pseudocysts appear as well-circumscribed, fluid-filled masses that are often located near the pancreas. They can occur after pancreatitis or trauma to the pancreas.	A	D	ANSWER	False
20100520	gemini-pro-vision	D) Pancreatic pseudocysts.NLThis is a CT scan of the abdomen. Pancreatic pseudocysts appear as well-circumscribed, fluid-filled masses that are often located near the pancreas. They can occur after pancreatitis or trauma to the pancreas.	B	D	ANSWER	False
20210204	gemini-pro-vision	B) Antisynthetase syndrome.\nThe man has painful, thickened, and cracked skin on the fingertips of both hands, which is a symptom of antisynthetase syndrome. This syndrome is a rare autoimmune disease that affects the skin, muscles, and joints. It is caused by antibodies that attack the body's own enzymes called aminoacyl tRNA synthetases. These enzymes are responsible for linking amino acids to …	B	B	ANSWER	True
20171130	gemini-pro-vision	D) Ecthyma gangrenosum. Ecthyma gangrenosum is a rare, rapidly progressive cutaneous ulceration that occurs most commonly in patients who are immunosuppressed or have underlying hematologic disorders. It typically begins as a hemorrhagic papule or pustule that progresses to a necrotic ulcer with a surrounding erythematous halo. The lesions are often painful and may be accompanied by fever and mal…	D	D	ANSWER	True
20120419	gemini-pro-vision	B) Dexamethasone.\n\nGlucocorticoids such as dexamethasone are known to cause fluid retention and worsen edema. This is likely the cause of the patient's pulmonary edema.	B	B	ANSWER	True
20110519	gemini-pro-vision	D) Umbilical hernia\nan umbilical hernia. This is a common condition in which a small portion of the intestine protrudes through a weakness in the abdominal wall at the umbilicus. Umbilical hernias are usually harmless and do not require treatment. However, they can sometimes become strangulated, which can lead to serious complications. This hernia is small and likely reducible, meaning it can be…	A	D	ANSWER	False
20141030	gemini-pro-vision	D) Periorbital cellulitis.\nperiorbital cellulitis. The patient has a history of blunt head trauma, which could have led to a fracture of the orbital floor. This could have allowed bacteria to enter the orbit and cause an infection. The infection is likely to have spread to the surrounding tissues, causing the inflammation and swelling that is seen in the picture.	B	D	ANSWER	False
20220310	gemini-pro-vision	D) Periorbital cellulitis.NLperiorbital cellulitis. The patient has a history of blunt head trauma, which could have led to a fracture of the orbital floor. This could have allowed bacteria to enter the orbit and cause an infection. The infection is likely to have spread to the surrounding tissues, causing the inflammation and swelling that is seen in the picture.	D	D	ANSWER	True
20090319	gemini-pro-vision	E) Substernal goiter.\nThe trachea is deviated to the right. There is a soft tissue density in the anterior mediastinum, which is continuous with the thyroid gland.	E	E	ANSWER	True
20150129	gemini-pro-vision	D) Subphrenic abscess.\nThere is a large collection of pus between the liver and the diaphragm. This is a subphrenic abscess.	E	D	ANSWER	False
20150101	gemini-pro-vision	E) Sweet\u2019s syndrome.\n\nThe most likely diagnosis in this woman who developed eosinophilia and a diffuse erythematous eruption while being treated with hydroxychloroquine for Sjogren's syndrome is Sweet's syndrome. This is a rare condition that is characterized by the sudden onset of painful, red, and swollen skin lesions. It is often associated with an underlying infection or malignancy, bu…	B	E	ANSWER	False
20140306	gemini-pro-vision	B) Candidiasis. This is a friable, raised, whitish plaque with surrounding erythema, which is characteristic of candidiasis.	A	B	ANSWER	False
20150115	gemini-pro-vision	D) Ogilvie\u2019s syndrome.\nThis patient has a massively dilated colon without small bowel dilation. There is no closed-loop obstruction. This is a classic radiograph of Ogilvie\u2019s syndrome.	D	D	ANSWER	True
20100722	gemini-pro-vision	B) Caplan syndrome.\nThere are bilateral, round, dense pulmonary nodules in the lower lobes. These are known as rheumatoid nodules. They are a type of inflammatory nodule that can occur in people with rheumatoid arthritis.	C	B	ANSWER	False
20121115	gemini-pro-vision	E) Squamous-cell carcinoma\nThe friable, erythematous, velvety, and granular appearance is most consistent with squamous cell carcinoma.	E	E	ANSWER	True
20200611	gemini-pro-vision	D) Unilateral hypoglossal nerve palsy\nThe tongue deviates toward the side of the lesion. In this patient, the tongue is deviated to the right, which indicates a left hypoglossal nerve palsy.	A	D	ANSWER	False
20121101	gemini-pro-vision	E) Pontine stroke. \npontine stroke. The MRI shows a hyperintense lesion in the pons, which is the area of the brainstem responsible for controlling facial sensation and movement, hearing, balance, and eye movements. The patient is also likely to have difficulty speaking and swallowing.	A	E	ANSWER	False
20121129	gemini-pro-vision	D) Keratoacanthoma.\nKeratoacanthoma is a rapidly growing, benign skin tumor that typically presents as a firm, round, skin-colored or reddish bump with a central crater filled with keratin. It is most commonly found on sun-exposed areas of the skin, such as the face, hands, and arms. Keratoacanthomas usually resolve spontaneously within a few months, but they can sometimes leave a small scar.	D	D	ANSWER	True
20120223	gemini-pro-vision	D) Keratoacanthoma.NLKeratoacanthoma is a rapidly growing, benign skin tumor that typically presents as a firm, round, skin-colored or reddish bump with a central crater filled with keratin. It is most commonly found on sun-exposed areas of the skin, such as the face, hands, and arms. Keratoacanthomas usually resolve spontaneously within a few months, but they can sometimes leave a small scar.	B	D	ANSWER	False
20080724	gemini-pro-vision	B) Celiac disease.\n\nThe image shows a beefy red, smooth tongue, which is a characteristic finding in celiac disease.	B	B	ANSWER	True
20190523	gemini-pro-vision	B) IgG4-related disease arteritis\nIgG4-related disease (IgG4-RD) is a systemic fibro-inflammatory condition characterized by tumefactive lesions and elevated serum IgG4 concentrations. The disease can affect multiple organs, including the pancreas, salivary glands, kidneys, retroperitoneum, and lungs. Cardiac involvement is rare, occurring in approximately 1% of patients. The most common cardiac…	B	B	ANSWER	True
20140925	gemini-pro-vision	D) Stroke. \nThere is a hyperdense area in the right frontal lobe, which is most likely due to a hemorrhage. The patient is also experiencing an acute headache, which is a common symptom of a stroke.	D	D	ANSWER	True
20190912	gemini-pro-vision	C) Partial cranial nerve 3 palsy.\nThe superior rectus and inferior oblique muscles are innervated by the oculomotor nerve (CN III). A palsy of this nerve results in diplopia that is worse with abduction and superior gaze, as seen in this image.	A	C	ANSWER	False
20220714	gemini-pro-vision	B) Peritonsillar abscess.\nThe CT scan shows a low-density ovoid structure with peripheral enhancement, which represents an abscess, in the peritonsillar space.	C	B	ANSWER	False
20170831	gemini-pro-vision	A) Struvite.\nThe predominant composition of this patient\u2019s stone is struvite. This is a urinary tract infection stone that forms in the presence of bacteria that produce urease, which leads to an alkaline urine pH and precipitation of magnesium, ammonium, and phosphate ions. This patient has a history of bladder cancer and has undergone surgery to remove his bladder and create a new bladder…	D	A	ANSWER	False
20090709	gemini-pro-vision	B) Coccidioides immitis. The presence of spherules with endospores is pathognomonic for Coccidioides immitis.	D	B	ANSWER	False
20220728	gemini-pro-vision	B) Glucocorticoid.\nRocky Mountain spotted fever (RMSF). This is based on the clinical presentation of fever, myalgias, and petechial rash, as well as the presence of an eschar on the right medial ankle. RMSF is a bacterial infection that is transmitted to humans by ticks. It is most commonly found in the Rocky Mountains, but can also be found in other parts of the United States and Canada. The t…	D	B	ANSWER	False
20210826	gemini-pro-vision	A) Actinomycosis. The presence of multiple abscesses surrounding an intrauterine device (IUD) and the identification of branching, filamentous, gram-positive rods on gram stain are most consistent with actinomycosis.	A	A	ANSWER	True
20140717	gemini-pro-vision	D) Neurologic system.\n\nThe skin changes are consistent with hyperpigmentation, which can be caused by a number of conditions, including Addison's disease. Addison's disease is a disorder of the adrenal glands, which are part of the endocrine system. However, the most likely cause of these skin changes is stasis dermatitis, which is a condition caused by poor venous return from the lower extremi…	E	D	ANSWER	False
20110120	gemini-pro-vision	D) Riboflavin.\nThe rash is most likely caused by a deficiency of riboflavin. This is because riboflavin is necessary for the production of collagen, which is a protein that is found in the skin. When there is a deficiency of riboflavin, the skin can become dry, cracked, and inflamed. In severe cases, it can even lead to skin sores.	C	D	ANSWER	False
20140703	gemini-pro-vision	E) Tuberculosis\n\nThe patient has a 3-month history of coughing reddish sputum, weight loss, and fever, which are all symptoms of tuberculosis (TB). TB is a bacterial infection that usually affects the lungs. It can also spread to other parts of the body, such as the lymph nodes, bones, and brain. TB is spread through the air when an infected person coughs or sneezes. It is important to diagnose…	E	E	ANSWER	True
20170824	gemini-pro-vision	E) Eosinophilic bronchitis.\nThe mucosa is edematous, with a cobblestone appearance. This appearance is caused by submucosal edema and infiltration of the bronchial wall by eosinophils.	E	E	ANSWER	True
20070830	gemini-pro-vision	B) Lipemia retinalis.\nThe retinal vessels show a creamy, turbid appearance due to the presence of lipid droplets within the retinal vessels. This is known as lipemia retinalis and is typically seen in patients with severe hypertriglyceridemia.	B	B	ANSWER	True
20140918	gemini-pro-vision	C) Madelung's disease.\n\nMadelung's disease, also known as multiple symmetric lipomatosis. It is characterized by multiple fatty tumors that grow symmetrically on the neck, upper arms, and thighs. The cause of Madelung's disease is unknown, but it is thought to be related to a combination of genetic and environmental factors. The condition is often associated with alcohol abuse.	B	C	ANSWER	False
20140515	gemini-pro-vision	B) Hand, foot, and mouth disease. This is a viral infection that typically affects young children. It is characterized by fever, mouth ulcers, and a skin rash. The rash typically appears as red spots that can blister. It often starts on the hands and feet but can spread to other parts of the body, including the legs.	C	B	ANSWER	False
20080731	gemini-pro-vision	E) Livedo reticularis. \nLivedo reticularis is a skin condition that is characterized by a\u7db2\u72c0\u9752\u6591\u7d0b\u8def\u7684\u5916\u89c0. It is caused by a number of different conditions, including vasculitis, connective tissue disorders, and certain medications. In this patient, the livedo reticularis is likely caused by the patient's history of vasculitis.	B	E	ANSWER	False
20140501	gemini-pro-vision	D) Tension pneumothorax.\nThere is a large amount of air in the pleural space on the right side, causing compression of the lung. This can cause the mediastinum to shift away from the affected side, as seen in this image. Tension pneumothorax is a life-threatening condition that requires immediate treatment.	D	D	ANSWER	True
20140529	gemini-pro-vision	D) Sarcoidosis.\nThe image shows multiple raised, red bumps on the skin. These bumps are called papules. Sarcoidosis is a disease that causes inflammation in the body, and it can affect the skin, lungs, and other organs. The papules seen in sarcoidosis are called sarcoid granulomas.	D	D	ANSWER	True
20180719	gemini-pro-vision	D) Vibrio vulnificus\n\nVibrio vulnificus is a Gram-negative bacterium that is found in warm coastal waters. It is a common cause of skin and soft tissue infections, particularly in individuals with underlying medical conditions such as diabetes and end-stage renal disease. This patient presented with a hemorrhagic bullae on his left hand, which is a characteristic finding of a Vibrio vulnificus …	D	D	ANSWER	True
20200604	gemini-pro-vision	C) Cutaneous metastases.\nThe firm, pink to violaceous cutaneous nodules that have coalesced around a surgical scar in a patient with metastatic colon cancer are most likely cutaneous metastases.	C	C	ANSWER	True
20140313	gemini-pro-vision	E) Pseudohypoparathyroidism.\n\npseudohypoparathyroidism. This is a disorder in which the body is resistant to the effects of parathyroid hormone (PTH). This leads to low levels of calcium and high levels of phosphorus in the blood. However, in this patient, the serum levels of calcium and phosphorous are normal. This is because the patient has been taking calcium and vitamin D supplements. The c…	A	E	ANSWER	False
20221027	gemini-pro-vision	B) Multiple endocrine neoplasia type 1\n\nThe constellation of findings in this case\u2014including the duodenal gastrinoma, gastric acid hypersecretion, and elevated gastrin level\u2014is most closely associated with multiple endocrine neoplasia type 1 (MEN1). MEN1 is an autosomal dominant disorder caused by mutations in the MEN1 gene, which encodes a protein called menin. This syndrome is chara…	B	B	ANSWER	True
20051222	gemini-pro-vision	A) Addison's disease.\nAddison's disease. The patient presents with hyperpigmentation of the skin, which is a classic sign of Addison's disease. This is caused by an increase in the production of melanin, which is a pigment that gives skin its color. Addison's disease is a disorder of the adrenal glands, which are located on top of the kidneys. These glands produce hormones that are essential for…	B	A	ANSWER	False
20210211	gemini-pro-vision	D) Multiple Myeloma.\nThe patient has a history of acute monoblastic leukemia and is now presenting with persistent lower back pain. multiple myeloma, which is a cancer of the plasma cells. The plasma cells are located in the bone marrow and produce antibodies to help fight infection. In multiple myeloma, the plasma cells become cancerous and start to produce abnormal antibodies. These abnormal a…	A	D	ANSWER	False
20151008	gemini-pro-vision	E) Sinusitis\nThis patient has periorbital cellulitis, which is most likely caused by sinusitis. All the other options are less likely because they do not typically cause periorbital cellulitis.	A	E	ANSWER	False
20220113	gemini-pro-vision	D) Pulmonary-artery dissection.\nThe patient has idiopathic pulmonary arterial hypertension and a pulmonary aneurysm. The CT scan shows a dissection of the pulmonary artery.	D	D	ANSWER	True
20051020	gemini-pro-vision	D) Bone marrow hyperplasia.\n\nThe radiograph shows a \hair-on-end\" appearance of the skull, which is caused by increased bone marrow hyperplasia. This can be seen in a variety of conditions, such as anemia, leukemia, and myelofibrosis."	D	D	ANSWER	True
20091210	gemini-pro-vision	D) Spinous process avulsion.\nThere is a small avulsion fracture of the spinous process of C7.	A	D	ANSWER	False
20110929	gemini-pro-vision	D) Plombage.\nThere is presence of a large round mass in the left hemithorax with a radiolucent halo around it. This is a classic appearance of a plombage. It is usually done for patients who have had a large cavity in their lung due to tuberculosis.	A	D	ANSWER	False
20060202	gemini-pro-vision	B) Ovarian cyst.\nThe CT scan shows a large, round, cystic structure with a thin wall, which is most likely an ovarian cyst. A uterine fibroid would be more solid and would not have as thin of a wall. Urinary retention would not be seen on a CT scan. A teratoma would have a more complex appearance with areas of fat, bone, and/or hair. An aortic aneurysm would be seen as a large bulge coming off t…	C	B	ANSWER	False
20060216	gemini-pro-vision	E) Systemic lupus erythematosus\nThis man has a malar rash that spares the nasolabial folds, which is characteristic of systemic lupus erythematosus (SLE).	A	E	ANSWER	False
20110915	gemini-pro-vision	D) Porphyria cutanea tarda\nThe patient has a history of chronic hepatitis C virus (HCV) infection, which is a risk factor for porphyria cutanea tarda (PCT). PCT is a metabolic disorder that results in the accumulation of porphyrins in the skin. This can lead to a number of symptoms, including skin fragility, blistering, and scarring. In addition, PCT can also cause facial hypertrichosis, which i…	D	D	ANSWER	True
20110901	gemini-pro-vision	D) Porphyria cutanea tardaNLThe patient has a history of chronic hepatitis C virus (HCV) infection, which is a risk factor for porphyria cutanea tarda (PCT). PCT is a metabolic disorder that results in the accumulation of porphyrins in the skin. This can lead to a number of symptoms, including skin fragility, blistering, and scarring. In addition, PCT can also cause facial hypertrichosis, which i…	C	D	ANSWER	False
20130425	gemini-pro-vision	C) Lisch nodules.\n\nLisch nodules are small, benign tumors that grow on the iris of the eye. They are often associated with neurofibromatosis, a genetic disorder that causes tumors to form on nerve tissue.	C	C	ANSWER	True
20201126	gemini-pro-vision	D) Propofol. \nPropofol is a medication used to induce and maintain anesthesia. It is also used for sedation in intensive care units. Propofol can cause green urine as a result of a metabolite called propofol-glucuronide which is excreted in the urine.	D	D	ANSWER	True
20161124	gemini-pro-vision	B) Neurogenic megacolon.\nThe image shows a massively dilated colon. The man has a history of quadriplegia, which can lead to neurogenic megacolon, a condition in which the colon becomes enlarged and unable to contract properly.	B	B	ANSWER	True
20061130	gemini-pro-vision	D) Roseola. The child has multiple round/oval erythematous patches with fine central scale. These are typical of roseola.	C	D	ANSWER	False
20231026	gemini-pro-vision	D) Reactive perforating collagenosis\n\nreactive perforating collagenosis. This is a rare skin condition that is characterized by the formation of small, hard, itchy bumps on the skin. The bumps are often filled with a white or yellow material. Reactive perforating collagenosis is most commonly seen in people with diabetes, and it is thought to be caused by a reaction to the body's own collagen.	D	D	ANSWER	True
20090122	gemini-pro-vision	B) Diaphragm.\nThe image shows a disruption of the diaphragm. This is a serious injury that can lead to a number of complications, including herniation of the abdominal contents into the chest. This can cause pain, difficulty breathing, and even death. The patient will need to be closely monitored and treated in the hospital.	B	B	ANSWER	True
20150312	gemini-pro-vision	B) Geographic tongue.\nGeographic tongue is a common, benign condition that affects the tongue. It is characterized by red, smooth patches on the tongue that are surrounded by a white border. The patches can change in size and shape over time, and they can sometimes be painful. Geographic tongue is thought to be caused by an overactive immune system. It is not contagious and there is no cure, but…	C	B	ANSWER	False
20171109	gemini-pro-vision	B) Gastrohepatic ligament.\nThe presence of free air under the right hemidiaphragm is known as Rigler's sign and indicates perforation of a hollow viscus. In this case, the air has dissected into the gastrohepatic ligament.	D	B	ANSWER	False
20130627	gemini-pro-vision	D) Scleroderma.\nThe plaques developed after the patient's home heating system failed, suggesting that they are related to cold exposure. Scleroderma is a condition that causes the skin to become thick and stiff, and it can also affect the blood vessels. In this case, the cold exposure may have triggered an attack of scleroderma, which caused the plaques to develop.	A	D	ANSWER	False
20141009	gemini-pro-vision	D) Sarcoidosis.\nSarcoidosis is a multisystem granulomatous disease of unknown etiology. It most commonly affects young adults and African Americans. Sarcoidosis can affect multiple organ systems, with pulmonary involvement being the most common. Cutaneous involvement occurs in approximately 25% of patients and may precede systemic symptoms by months or years. The most common cutaneous finding is…	E	D	ANSWER	False
20230112	gemini-pro-vision	D) Ileocolic intussusception.\nThe \u201ctarget sign\u201d seen on the axial image (Panel A) and \u201cstacked coins\u201d appearance seen on the sagittal image (Panel B) are pathognomonic for intussusception.	B	D	ANSWER	False
20081211	gemini-pro-vision	D) Turner syndrome.\nThis infant has the typical physical appearance of Turner syndrome, including a broad, shield-like chest and a posteriorly angulated neck, known as a \pterygium colli.\""	D	D	ANSWER	True
20160616	gemini-pro-vision	D) Turner syndrome.NLThis infant has the typical physical appearance of Turner syndrome, including a broad, shield-like chest and a posteriorly angulated neck, known as a "pterygium colli."	E	D	ANSWER	False
20070405	gemini-pro-vision	D) Polycystic liver disease.\nThe cysts in polycystic liver disease are usually multiple, small, and round. They are filled with clear fluid and do not contain any septae. The cysts in this image are large and contain septae which is more consistent with hydatid cysts.	D	D	ANSWER	True
20160602	gemini-pro-vision	B) Hypocalcemia, hypophosphatemia, and hypokalemia\n\nThe ECG shows a prolonged QT interval, which can be caused by hypocalcemia, hypophosphatemia, and hypokalemia. All of these conditions can occur after parathyroidectomy, which is a surgical procedure to remove the parathyroid glands. The parathyroid glands produce parathyroid hormone (PTH), which regulates calcium and phosphate levels in the b…	A	B	ANSWER	False
20180906	gemini-pro-vision	B) Actinomycosis.\nThe combination of a pulmonary lesion with a cavitation and the presence of sulfur granules in the biopsy specimen is most consistent with actinomycosis.	B	B	ANSWER	True
20150716	gemini-pro-vision	B) Leave the foreign object in place.\n\nIn cases of penetrating neck trauma, the object should be left in place to prevent hemorrhage. The object should only be removed in a controlled setting by a trained medical professional.	B	B	ANSWER	True
20100121	gemini-pro-vision	B) Leave the foreign object in place.NLNLIn cases of penetrating neck trauma, the object should be left in place to prevent hemorrhage. The object should only be removed in a controlled setting by a trained medical professional.	A	B	ANSWER	False
20200827	gemini-pro-vision	C) Pterygium.\nThe patient presented with a 4-month history of redness and a sensation of a foreign body in her right eye. Slit-lamp examination revealed a red, raised lesion on the conjunctiva that extended onto the cornea with accompanying prominent blood vessels. These symptoms and clinical findings are consistent with pterygium, which is a growth of tissue on the conjunctiva that can extend o…	A	C	ANSWER	False
20150702	gemini-pro-vision	C) Pterygium.NLThe patient presented with a 4-month history of redness and a sensation of a foreign body in her right eye. Slit-lamp examination revealed a red, raised lesion on the conjunctiva that extended onto the cornea with accompanying prominent blood vessels. These symptoms and clinical findings are consistent with pterygium, which is a growth of tissue on the conjunctiva that can extend o…	A	C	ANSWER	False
20060831	gemini-pro-vision	D) Thoracic endometriosis.\nThis patient presents with recurrent chest pain that is synchronous with her menses. This is a classic presentation of thoracic endometriosis, which is a rare condition in which endometrial tissue is found in the thorax. The most common symptom of thoracic endometriosis is chest pain, which can be sharp, stabbing, or aching. The pain is often worse during menstruation.…	D	D	ANSWER	True
20160825	gemini-pro-vision	D) Emphysematous prostatitis\nThe arrows point to gas bubbles within the prostatic gland, diagnostic for emphysematous prostatitis.	D	D	ANSWER	True
20160414	gemini-pro-vision	D) Acute intestinal pseudo-obstruction.\n\nThe image shows a man with massive dilation of the esophagus. This is most likely caused by acute intestinal pseudo-obstruction. This is a condition in which the intestines are not able to move properly, which can cause food and gas to build up in the stomach and esophagus.	B	D	ANSWER	False
20220922	gemini-pro-vision	E) Relapsing Polychondritis \n\nThe patient presents with painless swelling of his earlobes, nasal congestion, and intermittent nosebleeds. relapsing polychondritis. This is a rare autoimmune disease that causes inflammation and destruction of cartilage. It can affect any cartilage in the body, but it most commonly affects the ears, nose, and joints.	C	E	ANSWER	False
20070607	gemini-pro-vision	B) Hypertensive retinopathy. \n\nThe retinal vessels show arteriolar narrowing and arteriovenous nicking. The optic disc is swollen with blurring of its margins. These are all signs of hypertensive retinopathy.	A	B	ANSWER	False
20200402	gemini-pro-vision	A) Frey\u2019s syndrome.\nFrey\u2019s syndrome, or gustatory sweating, is characterized by flushing and sweating on one side of the face that occurs while eating. It is caused by damage to the auriculotemporal nerve during surgery or trauma.	A	A	ANSWER	True
20160428	gemini-pro-vision	A) Frey’s syndrome.NLFrey’s syndrome, or gustatory sweating, is characterized by flushing and sweating on one side of the face that occurs while eating. It is caused by damage to the auriculotemporal nerve during surgery or trauma.	E	A	ANSWER	False
20090903	gemini-pro-vision	A) Baker's cyst. This patient has a visible, localized swelling in the calf, which is a hallmark of a Baker's cyst. This is a fluid-filled swelling that occurs behind the knee and is caused by an overproduction of synovial fluid in the knee joint. The synovial fluid is produced by the synovial membrane, which lines the knee joint. When there is too much synovial fluid, it can cause the synovial m…	A	A	ANSWER	True
20090917	gemini-pro-vision	D) Pelvic spleen. \n\nThe presence of Howell-Jolly bodies on a peripheral-blood smear, along with the characteristic appearance of the spleen on the technetium-99m sulfur colloid scan, suggests that the most likely diagnosis is pelvic spleen. In this condition, the spleen is located in the pelvis, rather than its usual location in the upper left quadrant of the abdomen. This can be due to a conge…	D	D	ANSWER	True
20200416	gemini-pro-vision	C) Metastatic adenocarcinoma.\n\nmetastatic adenocarcinoma. The patient has a known history of adenocarcinoma of the colon with metastatic lesions in the lung and bones. The brain metastases are most likely due to the spread of cancer cells from the primary tumor in the colon.	C	C	ANSWER	True
20150514	gemini-pro-vision	C) Metastatic adenocarcinoma.NLNLmetastatic adenocarcinoma. The patient has a known history of adenocarcinoma of the colon with metastatic lesions in the lung and bones. The brain metastases are most likely due to the spread of cancer cells from the primary tumor in the colon.	E	C	ANSWER	False
20090730	gemini-pro-vision	D) Right hemiparesis, gaze deviated to the left. \n\nThis patient has a right middle cerebral artery (MCA) stroke. The MCA supplies blood to the right frontal, temporal, and parietal lobes. A stroke in this area would cause weakness or paralysis on the right side of the body (hemiparesis) and gaze deviation to the left.	C	D	ANSWER	False
20150528	gemini-pro-vision	B) Dengue fever.\nThe patient presents with fever, cough, rhinorrhea, and a generalized morbilliform rash. Dengue fever is a viral infection that is transmitted by mosquitoes. It is characterized by fever, headache, muscle aches, and a rash. The rash typically appears 2-5 days after the onset of fever and lasts for 2-7 days. It is typically a maculopapular rash that can be itchy. In severe cases,…	C	B	ANSWER	False
20190718	gemini-pro-vision	E) Benign tonsillar hypertrophy.\nThe image shows a smooth, round mass on the right side of the throat. This is most likely a benign tonsillar hypertrophy. A peritonsillar abscess would be more likely to be painful and would not present as a firm mass. Burkitt\u2019s lymphoma and tonsillar cancer are both malignant tumors and would be more likely to cause changes in voice or difficulty swallowing…	C	E	ANSWER	False
20101014	gemini-pro-vision	D) Osmotic demyelination syndrome. \n\nThis patient has symmetric increased T2 signal in the central pons. This is a classic finding in osmotic demyelination syndrome, which occurs in the setting of rapid correction of severe hyperglycemia.	D	D	ANSWER	True
20080522	gemini-pro-vision	D) Takayasu's arteritis.\nThe image shows stenosis and ectasia of the abdominal aorta, which is a large artery that supplies blood to the abdomen and lower extremities. This is most likely caused by Takayasu's arteritis, which is a rare form of vasculitis that affects the aorta and its major branches.	E	D	ANSWER	False
20101028	gemini-pro-vision	B) Necrolytic migratory erythema.\nNecrolytic migratory erythema (NME) is characterized by well-circumscribed, raised, erythematous papules and plaques with fine scale. The lesions often have a trailing edge of scale. NME is most commonly associated with underlying malignancy, most often glucagonoma.	B	B	ANSWER	True
20190725	gemini-pro-vision	D) Cutaneous polyarteritis nodosa\nThe patient presents with painful hand ulcerations, which is a classic presentation of cutaneous polyarteritis nodosa. This is a condition in which the small arteries in the skin become inflamed and damaged, leading to ulceration and pain. The patient also has shortness of breath, which could be due to vasculitis affecting the lungs.	B	D	ANSWER	False
20070809	gemini-pro-vision	D) Cutaneous polyarteritis nodosaNLThe patient presents with painful hand ulcerations, which is a classic presentation of cutaneous polyarteritis nodosa. This is a condition in which the small arteries in the skin become inflamed and damaged, leading to ulceration and pain. The patient also has shortness of breath, which could be due to vasculitis affecting the lungs.	B	D	ANSWER	False
20131114	gemini-pro-vision	D) Superior vena caval obstruction.\nThe image shows a man with large, dilated veins in his chest and abdomen. These veins are caused by a blockage in the superior vena cava, which is the large vein that carries blood from the upper body to the heart. The blockage can be caused by a tumor, a blood clot, or other conditions.	D	D	ANSWER	True
20210610	gemini-pro-vision	B) Aspergillus fumigatus.\nThe clue to the diagnosis is the history of a bioprosthetic aortic-valve replacement 6 months prior to presentation. Aspergillus is the most common cause of prosthetic valve endocarditis. Mucormycosis and Scedosporium apiospermum are also possible, but less likely, causes of prosthetic valve endocarditis. Curvularia alcornii and Sporothrix schenckii are not typically as…	C	B	ANSWER	False
20131128	gemini-pro-vision	D) Tinea capitis. \ntinea capitis. This is a fungal infection of the scalp that is common in children. It is caused by a type of fungus called a dermatophyte, which thrives on the keratin in hair and skin. Tinea capitis is characterized by round or oval patches of hair loss, with scaling and itching. The patches may be red and inflamed.	A	D	ANSWER	False
20101216	gemini-pro-vision	B) Cellulitis.\nCellulitis is a common skin infection caused by bacteria. It can occur anywhere on the body, but it is most often found on the legs and arms. Symptoms of cellulitis include redness, swelling, warmth, and pain. The skin may also be tender to the touch. In severe cases, cellulitis can spread to the bloodstream and cause serious complications.	E	B	ANSWER	False
20101202	gemini-pro-vision	D) Self-flagellation.\nThe parallel, linear, pigmented streaks on the back are consistent with self-inflicted injuries, rather than a dermatomal distribution that might be seen in arsenic poisoning, or the more generalized pigmentation seen in Cushing's syndrome or pellagra. There is no history of bleomycin use.	E	D	ANSWER	False
[truncated: 6,695 more rows]
